# Supplementary material for: A method for cryopreservation and single nucleus RNA-sequencing of normal adult human interventricular septum heart tissue reveals cellular diversity and function
Source: BMC Med Genomics. 2021 Jun 15;14:161. doi: 10.1186/s12920-021-01011-z (PMC8207585; doi:10.1186/s12920-021-01011-z)
Supplement: Supplementary file 1 — Additional file 1. Supplemental Table 1. Complete listing of differentially expressed genes in each cluster. [file 12920_2021_1011_MOESM1_ESM.xlsx]

## Sheet: Sheet1
cluster	cluster_identity	gene	p_val	avg_logFC	pct.1	pct.2	p_val_adj
0	Fibroblast1	MEG3	0	1.32387	0.769	0.282	0
0	Fibroblast1	ABCA6	0	1.19631	0.738	0.298	0
0	Fibroblast1	ABCA8	0	1.11818	0.761	0.353	0
0	Fibroblast1	ABCA10	0	1.10118	0.412	0.133	0
0	Fibroblast1	ABCA9	2.42169e-301	1.05026	0.435	0.166	4.95841e-297
0	Fibroblast1	TTN	5.44619e-287	-1.28758	0.487	0.713	1.11511e-282
0	Fibroblast1	SCN7A	8.34836e-266	0.902654	0.498	0.226	1.70933e-261
0	Fibroblast1	SORBS2	1.46046e-240	-1.41974	0.097	0.407	2.99029e-236
0	Fibroblast1	SPRY1	1.45233e-219	0.888211	0.417	0.185	2.97364e-215
0	Fibroblast1	NOVA1	4.23595e-218	0.924846	0.344	0.133	8.67311e-214
0	Fibroblast1	DCN	4.12148e-208	0.325119	0.947	0.842	8.43873e-204
0	Fibroblast1	PTGIR	9.98992e-185	0.863125	0.297	0.113	2.04544e-180
0	Fibroblast1	NEBL	2.64199e-173	-1.02571	0.11	0.371	5.40948e-169
0	Fibroblast1	SLC8A1	5.70067e-164	-1.03396	0.078	0.323	1.16721e-159
0	Fibroblast1	ADH1B	7.12876e-164	0.575589	0.546	0.324	1.45961e-159
0	Fibroblast1	RP11-14N7.2	1.15141e-158	0.757932	0.331	0.147	2.35751e-154
0	Fibroblast1	PLEKHH2	9.12086e-153	0.797666	0.229	0.081	1.8675e-148
0	Fibroblast1	PDLIM5	1.68578e-147	-0.835642	0.132	0.382	3.45164e-143
0	Fibroblast1	TNNT2	5.54319e-146	-0.715777	0.488	0.676	1.13497e-141
0	Fibroblast1	LDB3	1.3583e-145	-0.935451	0.087	0.32	2.78112e-141
0	Fibroblast1	MYH7B	1.02811e-143	-0.978132	0.051	0.266	2.10505e-139
0	Fibroblast1	BICC1	1.43152e-143	0.78278	0.255	0.101	2.93104e-139
0	Fibroblast1	ACSM3	3.03893e-140	0.855623	0.203	0.069	6.22221e-136
0	Fibroblast1	MYBPC3	3.31218e-136	-0.840376	0.141	0.381	6.78169e-132
0	Fibroblast1	ANKRD1	1.35296e-135	-1.098	0.133	0.358	2.77019e-131
0	Fibroblast1	PDE4DIP	1.2234e-132	-0.788527	0.133	0.367	2.50491e-128
0	Fibroblast1	RYR2	7.26558e-128	-0.848546	0.068	0.276	1.48763e-123
0	Fibroblast1	CMYA5	3.14419e-120	-0.880454	0.151	0.369	6.43773e-116
0	Fibroblast1	SLMAP	1.92002e-115	-0.838425	0.048	0.231	3.93124e-111
0	Fibroblast1	HSPB7	2.05029e-115	-0.773238	0.127	0.342	4.19797e-111
0	Fibroblast1	TNNI3	1.2657e-113	-0.6131	0.449	0.654	2.59153e-109
0	Fibroblast1	KCNQ1OT1	9.45458e-113	0.742188	0.382	0.222	1.93582e-108
0	Fibroblast1	CD36	1.73799e-111	-0.731519	0.132	0.346	3.55854e-107
0	Fibroblast1	RP11-532N4.2	9.3129e-111	-0.750729	0.044	0.222	1.90682e-106
0	Fibroblast1	PLAGL1	5.52506e-107	0.709341	0.294	0.146	1.13126e-102
0	Fibroblast1	MIR133A1HG	7.95437e-106	-0.823321	0.02	0.177	1.62866e-101
0	Fibroblast1	ACTC1	9.86427e-106	-0.771797	0.287	0.497	2.01971e-101
0	Fibroblast1	TECRL	9.58125e-104	-0.715054	0.072	0.255	1.96176e-99
0	Fibroblast1	CCDC141	1.07027e-100	-0.701713	0.027	0.182	2.19139e-96
0	Fibroblast1	BCO2	1.48243e-98	-0.641965	0.04	0.202	3.03528e-94
0	Fibroblast1	NEXN	1.9072e-98	-0.690631	0.1	0.289	3.905e-94
0	Fibroblast1	HOOK2	5.26043e-95	-0.631322	0.084	0.261	1.07707e-90
0	Fibroblast1	DNM3OS	1.09421e-94	0.612231	0.191	0.078	2.2404e-90
0	Fibroblast1	HSPB3	1.93262e-94	-0.636713	0.069	0.242	3.95705e-90
0	Fibroblast1	RP3-525N10.2	2.06709e-94	0.627461	0.147	0.052	4.23237e-90
0	Fibroblast1	COL6A2	2.5432e-93	0.310642	0.576	0.394	5.2072e-89
0	Fibroblast1	NRAP	9.04103e-93	-0.689983	0.046	0.203	1.85115e-88
0	Fibroblast1	PPP1R12B	1.08872e-92	-0.646464	0.062	0.227	2.22915e-88
0	Fibroblast1	C7	3.64787e-92	0.470241	0.522	0.355	7.46902e-88
0	Fibroblast1	PPM1K	6.77141e-92	-0.63844	0.086	0.261	1.38645e-87
0	Fibroblast1	LMO7	2.22385e-91	-0.642802	0.041	0.193	4.55333e-87
0	Fibroblast1	CDH13	5.47691e-89	-0.700233	0.029	0.172	1.1214e-84
0	Fibroblast1	PLN	4.33127e-88	-0.651588	0.194	0.382	8.86828e-84
0	Fibroblast1	PKP2	1.85992e-87	-0.64936	0.044	0.194	3.80818e-83
0	Fibroblast1	PLIN5	7.56387e-81	-0.565787	0.015	0.137	1.5487e-76
0	Fibroblast1	FHL2	4.74026e-78	-0.630619	0.164	0.341	9.70569e-74
0	Fibroblast1	SLC25A4	6.15214e-78	-0.547561	0.234	0.43	1.25965e-73
0	Fibroblast1	AQP7	6.50533e-78	-0.581231	0.028	0.156	1.33197e-73
0	Fibroblast1	PDGFRB	6.53894e-78	0.388302	0.372	0.223	1.33885e-73
0	Fibroblast1	AAK1	1.02505e-77	-0.515594	0.095	0.258	2.09879e-73
0	Fibroblast1	PDGFRA	1.71683e-77	0.561205	0.226	0.112	3.5152e-73
0	Fibroblast1	MEF2C	2.84351e-77	-0.747308	0.04	0.172	5.82209e-73
0	Fibroblast1	MYH7	6.76592e-77	-0.686494	0.489	0.656	1.38532e-72
0	Fibroblast1	MLIP	3.1251e-76	-0.539203	0.025	0.149	6.39865e-72
0	Fibroblast1	MYOM1	2.69277e-74	-0.569596	0.047	0.181	5.51345e-70
0	Fibroblast1	FILIP1	5.96518e-74	-0.494585	0.132	0.302	1.22137e-69
0	Fibroblast1	PDK4	1.27461e-72	-0.601379	0.098	0.25	2.60977e-68
0	Fibroblast1	RP11-499P20.2	8.39671e-71	-0.510616	0.007	0.11	1.71923e-66
0	Fibroblast1	CDH19	2.34176e-69	0.492962	0.338	0.206	4.79476e-65
0	Fibroblast1	DMD	3.04626e-68	-0.507877	0.078	0.218	6.23722e-64
0	Fibroblast1	SAT1	2.60009e-67	-0.65869	0.184	0.351	5.32369e-63
0	Fibroblast1	AKAP6	3.19551e-67	-0.468335	0.017	0.124	6.5428e-63
0	Fibroblast1	COL6A1	4.96742e-64	0.280031	0.486	0.339	1.01708e-59
0	Fibroblast1	CPEB4	2.21396e-63	-0.507781	0.043	0.161	4.53309e-59
0	Fibroblast1	ATP1A2	4.80445e-63	-0.486973	0.024	0.13	9.8371e-59
0	Fibroblast1	TRDN	6.63711e-63	-0.50764	0.055	0.179	1.35895e-58
0	Fibroblast1	RRAD	5.75938e-62	-0.418141	0.054	0.178	1.17923e-57
0	Fibroblast1	TPM1	9.14876e-61	-0.43789	0.527	0.684	1.87321e-56
0	Fibroblast1	C15orf41	5.14893e-60	-0.422571	0.021	0.121	1.05424e-55
0	Fibroblast1	SVIL	1.20326e-59	-0.50308	0.073	0.2	2.46367e-55
0	Fibroblast1	MYL12A	2.06143e-59	-0.456684	0.259	0.431	4.22077e-55
0	Fibroblast1	COL6A3	2.33916e-59	0.337227	0.416	0.281	4.78942e-55
0	Fibroblast1	TXNIP	2.04764e-58	-0.401179	0.24	0.412	4.19255e-54
0	Fibroblast1	C1S	2.39968e-58	0.341596	0.391	0.259	4.91334e-54
0	Fibroblast1	PRKAA2	5.56464e-58	-0.447745	0.024	0.123	1.13936e-53
0	Fibroblast1	XIRP2	6.15771e-58	-0.656878	0.038	0.146	1.26079e-53
0	Fibroblast1	MS4A6A	1.24616e-57	-0.904497	0.036	0.137	2.55152e-53
0	Fibroblast1	SPARCL1	3.03115e-57	0.251754	0.732	0.621	6.20627e-53
0	Fibroblast1	TACC2	1.73537e-56	-0.410013	0.026	0.125	3.55317e-52
0	Fibroblast1	C14orf180	3.19466e-56	-0.450821	0.016	0.107	6.54107e-52
0	Fibroblast1	RBM24	5.01803e-56	-0.374244	0.018	0.111	1.02744e-51
0	Fibroblast1	LRRC2	1.56115e-55	-0.465862	0.019	0.111	3.19645e-51
0	Fibroblast1	ABLIM1	3.71564e-55	-0.394808	0.072	0.195	7.60778e-51
0	Fibroblast1	PTPRS	1.46509e-53	0.58894	0.208	0.114	2.99977e-49
0	Fibroblast1	SLC1A3	4.60979e-53	-0.472455	0.018	0.105	9.43855e-49
0	Fibroblast1	AKAP13	5.00805e-53	-0.384809	0.167	0.316	1.0254e-48
0	Fibroblast1	ACTB	1.09845e-52	-0.400166	0.43	0.59	2.24907e-48
0	Fibroblast1	DPY19L2	1.81944e-52	-0.37168	0.019	0.108	3.7253e-48
0	Fibroblast1	RORA	2.52543e-52	0.536022	0.216	0.123	5.17082e-48
0	Fibroblast1	MEF2A	6.07681e-52	-0.430257	0.058	0.167	1.24423e-47
0	Fibroblast1	CDH2	1.25827e-51	-0.430656	0.02	0.109	2.5763e-47
0	Fibroblast1	CHN2	4.4015e-51	-0.428054	0.018	0.103	9.01208e-47
0	Fibroblast1	INADL	1.71727e-50	-0.391907	0.02	0.107	3.51612e-46
0	Fibroblast1	FGF12	3.27493e-50	-0.39246	0.02	0.106	6.70541e-46
0	Fibroblast1	FAM134B	2.21831e-49	-0.357181	0.05	0.153	4.542e-45
0	Fibroblast1	PALLD	5.28502e-49	-0.347603	0.101	0.226	1.08211e-44
0	Fibroblast1	EBF2	5.33187e-49	0.481919	0.144	0.07	1.0917e-44
0	Fibroblast1	MYLK3	1.36277e-48	-0.374081	0.024	0.111	2.79028e-44
0	Fibroblast1	ELN	1.37202e-48	0.422893	0.257	0.156	2.80921e-44
0	Fibroblast1	KIF21A	1.92493e-48	-0.34875	0.019	0.102	3.94129e-44
0	Fibroblast1	CHD9	1.30971e-47	0.439092	0.445	0.355	2.68162e-43
0	Fibroblast1	ACTN2	1.34462e-47	-0.44764	0.081	0.194	2.7531e-43
0	Fibroblast1	CKMT2	5.99348e-47	-0.410281	0.077	0.187	1.22716e-42
0	Fibroblast1	ANKRD9	6.23006e-47	-0.391332	0.029	0.116	1.2756e-42
0	Fibroblast1	ANKRD2	8.25755e-47	-0.756814	0.033	0.121	1.69073e-42
0	Fibroblast1	KTN1	9.22216e-47	-0.33308	0.182	0.327	1.88824e-42
0	Fibroblast1	CFLAR	2.35462e-46	-0.329464	0.185	0.331	4.82109e-42
0	Fibroblast1	MYOM2	1.57402e-45	-0.397178	0.045	0.14	3.2228e-41
0	Fibroblast1	ATP2A2	3.82613e-45	-0.366491	0.096	0.212	7.83399e-41
0	Fibroblast1	HACD1	4.23696e-45	-0.384453	0.029	0.114	8.67517e-41
0	Fibroblast1	GADD45G	5.02922e-45	-0.420789	0.022	0.102	1.02973e-40
0	Fibroblast1	APOD	2.31064e-44	0.297502	0.735	0.7	4.73103e-40
0	Fibroblast1	TSHZ2	1.64694e-43	0.498714	0.139	0.07	3.37212e-39
0	Fibroblast1	HSF1	1.75045e-43	-0.369935	0.045	0.136	3.58405e-39
0	Fibroblast1	FBXW7	6.49518e-43	-0.308632	0.025	0.105	1.32989e-38
0	Fibroblast1	C14orf159	2.43545e-42	-0.341838	0.023	0.101	4.98659e-38
0	Fibroblast1	FABP3	2.69408e-42	-0.4141	0.155	0.279	5.51613e-38
0	Fibroblast1	LINC00881	2.80638e-42	-0.305251	0.024	0.103	5.74607e-38
0	Fibroblast1	PLA2G2A	3.28721e-42	0.341301	0.463	0.376	6.73056e-38
0	Fibroblast1	PDGFD	5.20144e-42	0.461543	0.154	0.081	1.065e-37
0	Fibroblast1	HAND2-AS1	7.84915e-42	-0.292251	0.051	0.143	1.60711e-37
0	Fibroblast1	GATA6-AS1	8.3484e-42	-0.270442	0.042	0.13	1.70933e-37
0	Fibroblast1	ACTA1	1.02765e-41	-0.649364	0.211	0.323	2.10411e-37
0	Fibroblast1	SORBS1	1.73061e-41	-0.380036	0.029	0.109	3.54342e-37
0	Fibroblast1	TFPI	2.65739e-41	0.379036	0.307	0.208	5.44101e-37
0	Fibroblast1	ACTG1	4.12422e-41	-0.320766	0.213	0.353	8.44434e-37
0	Fibroblast1	HNRNPH1	4.94667e-41	0.407718	0.482	0.392	1.01283e-36
0	Fibroblast1	IGF1	1.40198e-40	0.386915	0.235	0.145	2.87055e-36
0	Fibroblast1	FBXO32	2.08664e-40	-0.310655	0.025	0.101	4.27239e-36
0	Fibroblast1	FMO2	2.22932e-40	0.481922	0.166	0.092	4.56454e-36
0	Fibroblast1	F13A1	2.40658e-40	-0.773463	0.041	0.121	4.92747e-36
0	Fibroblast1	DES	4.60572e-40	-0.50157	0.334	0.479	9.43021e-36
0	Fibroblast1	SPATA6	1.02314e-39	0.432747	0.105	0.048	2.09487e-35
0	Fibroblast1	ATP1B1	3.74863e-39	-0.398384	0.076	0.173	7.67531e-35
0	Fibroblast1	LPL	1.1757e-38	-0.356454	0.036	0.116	2.40724e-34
0	Fibroblast1	MUM1	1.32738e-38	0.471965	0.234	0.151	2.71781e-34
0	Fibroblast1	CSDC2	1.8429e-38	-0.342124	0.029	0.105	3.77333e-34
0	Fibroblast1	COL15A1	2.58869e-38	0.3701	0.264	0.173	5.30034e-34
0	Fibroblast1	CRYAB	2.73716e-38	-0.361489	0.349	0.498	5.60433e-34
0	Fibroblast1	TPM2	3.94745e-38	-0.341695	0.111	0.22	8.0824e-34
0	Fibroblast1	RARRES1	7.05376e-38	0.437287	0.324	0.235	1.44426e-33
0	Fibroblast1	EIF1B	1.55097e-37	-0.30018	0.092	0.195	3.17561e-33
0	Fibroblast1	CCDC80	4.52601e-37	0.257808	0.418	0.319	9.26701e-33
0	Fibroblast1	SYNE2	6.33519e-37	-0.42494	0.05	0.132	1.29713e-32
0	Fibroblast1	C1orf56	6.79744e-37	0.435056	0.294	0.204	1.39178e-32
0	Fibroblast1	WSB1	9.07972e-37	0.299481	0.526	0.446	1.85907e-32
0	Fibroblast1	QKI	2.30948e-36	-0.303046	0.088	0.187	4.72866e-32
0	Fibroblast1	COX6A2	3.32609e-36	-0.316631	0.245	0.382	6.81018e-32
0	Fibroblast1	PTP4A3	5.74777e-36	-0.295139	0.035	0.11	1.17686e-31
0	Fibroblast1	ACADVL	7.61183e-36	-0.269232	0.169	0.292	1.55852e-31
0	Fibroblast1	AC013461.1	1.80125e-35	-0.3594	0.077	0.168	3.68806e-31
0	Fibroblast1	SVEP1	2.35439e-35	0.394494	0.125	0.065	4.82061e-31
0	Fibroblast1	C9orf3	2.49506e-35	-0.25059	0.103	0.206	5.10865e-31
0	Fibroblast1	ASAH1	2.57605e-35	-0.286443	0.114	0.22	5.27446e-31
0	Fibroblast1	CRIP2	3.84292e-35	-0.276494	0.116	0.222	7.86839e-31
0	Fibroblast1	CD163	4.42556e-35	-0.650592	0.042	0.115	9.06134e-31
0	Fibroblast1	HMGN3	5.05381e-35	-0.269816	0.154	0.271	1.03477e-30
0	Fibroblast1	MXRA8	4.85437e-34	0.387176	0.173	0.102	9.93932e-30
0	Fibroblast1	TCAP	7.2493e-34	-0.436966	0.426	0.565	1.48429e-29
0	Fibroblast1	NMRK2	2.58138e-33	-0.309738	0.035	0.105	5.28537e-29
0	Fibroblast1	LIMA1	3.62821e-33	0.40079	0.158	0.091	7.42876e-29
0	Fibroblast1	EMC10	9.65271e-33	-0.402628	0.053	0.13	1.97639e-28
0	Fibroblast1	RNF115	1.15798e-32	-0.286173	0.058	0.139	2.37096e-28
0	Fibroblast1	EXOG	2.32176e-32	-0.370732	0.048	0.122	4.7538e-28
0	Fibroblast1	COL4A4	2.48935e-32	0.394616	0.11	0.056	5.09693e-28
0	Fibroblast1	SEPW1	4.9139e-32	-0.252162	0.152	0.264	1.00612e-27
0	Fibroblast1	MGST1	4.94497e-32	0.434213	0.253	0.174	1.01248e-27
0	Fibroblast1	NEGR1	8.04326e-32	0.431908	0.133	0.073	1.64686e-27
0	Fibroblast1	TNXB	9.04532e-32	0.296217	0.285	0.197	1.85203e-27
0	Fibroblast1	TCF4	2.19839e-31	0.340753	0.306	0.22	4.50119e-27
0	Fibroblast1	ZNF106	5.17415e-31	-0.342852	0.11	0.205	1.05941e-26
0	Fibroblast1	CSRP3	1.38847e-30	-0.377649	0.168	0.275	2.84288e-26
0	Fibroblast1	CAV2	1.72778e-30	-0.251995	0.056	0.132	3.53764e-26
0	Fibroblast1	LTBP4	2.66136e-30	0.333692	0.314	0.229	5.44913e-26
0	Fibroblast1	CAV1	3.05818e-30	-0.285938	0.07	0.151	6.26163e-26
0	Fibroblast1	MYL2	3.3954e-30	-0.331994	0.735	0.822	6.95208e-26
0	Fibroblast1	VCAN	4.41323e-30	0.277347	0.322	0.232	9.03608e-26
0	Fibroblast1	MYOZ2	4.63708e-30	-0.323387	0.095	0.183	9.49442e-26
0	Fibroblast1	NRP1	2.61781e-29	-0.340967	0.053	0.124	5.35997e-25
0	Fibroblast1	MYL3	3.16323e-29	-0.332788	0.285	0.411	6.47672e-25
0	Fibroblast1	FGF7	4.9357e-29	0.473975	0.177	0.112	1.01058e-24
0	Fibroblast1	SRPX	9.89758e-29	0.342816	0.252	0.175	2.02653e-24
0	Fibroblast1	MAP4	2.19484e-28	-0.276533	0.118	0.21	4.49394e-24
0	Fibroblast1	CHCHD10	2.38474e-28	-0.271566	0.105	0.194	4.88275e-24
0	Fibroblast1	MYL9	3.43475e-28	-0.344082	0.13	0.222	7.03265e-24
0	Fibroblast1	IP6K2	4.70841e-28	0.433895	0.125	0.07	9.64046e-24
0	Fibroblast1	STAB1	8.74452e-28	-0.546293	0.053	0.119	1.79044e-23
0	Fibroblast1	MRPS25	1.90816e-27	-0.263609	0.044	0.109	3.90697e-23
0	Fibroblast1	MDH1	2.14835e-27	-0.266423	0.12	0.212	4.39875e-23
0	Fibroblast1	MPC1	5.08016e-27	-0.287164	0.058	0.129	1.04016e-22
0	Fibroblast1	HSPB1	5.68023e-27	-0.281793	0.288	0.404	1.16303e-22
0	Fibroblast1	CRISPLD2	7.59574e-27	0.408171	0.163	0.1	1.55523e-22
0	Fibroblast1	CD74	2.39363e-26	-0.553672	0.116	0.195	4.90096e-22
0	Fibroblast1	FOS	3.80673e-25	-0.55631	0.057	0.12	7.79427e-21
0	Fibroblast1	CASQ2	4.83474e-25	-0.288812	0.047	0.109	9.89914e-21
0	Fibroblast1	SPON2	4.74614e-24	0.341119	0.16	0.102	9.71773e-20
0	Fibroblast1	CTSB	2.7489e-23	-0.345604	0.101	0.175	5.62837e-19
0	Fibroblast1	PHLDB1	2.75718e-23	0.402381	0.154	0.099	5.64533e-19
0	Fibroblast1	CDC42SE1	1.24633e-22	0.40268	0.198	0.136	2.55186e-18
0	Fibroblast1	MYH6	1.27018e-22	-0.258732	0.062	0.127	2.60069e-18
0	Fibroblast1	STEAP4	5.33188e-22	0.342556	0.135	0.083	1.0917e-17
0	Fibroblast1	PTN	5.92044e-22	0.252373	0.275	0.204	1.21221e-17
0	Fibroblast1	MT2A	2.32639e-21	-0.340633	0.097	0.168	4.76329e-17
0	Fibroblast1	SMPX	1.43765e-20	-0.26675	0.047	0.101	2.94359e-16
0	Fibroblast1	2020-09-11	1.90565e-20	0.328092	0.14	0.089	3.90182e-16
0	Fibroblast1	PCDH9	2.41736e-20	0.426379	0.284	0.234	4.94955e-16
0	Fibroblast1	RGS5	3.60116e-20	-0.644785	0.053	0.105	7.37337e-16
0	Fibroblast1	THUMPD3-AS1	7.65113e-20	0.355548	0.354	0.305	1.56657e-15
0	Fibroblast1	EBF1	1.36683e-19	0.325609	0.106	0.063	2.79859e-15
0	Fibroblast1	RRBP1	1.44089e-18	0.281731	0.199	0.143	2.95022e-14
0	Fibroblast1	ARHGAP21	2.12378e-18	0.381404	0.149	0.102	4.34844e-14
0	Fibroblast1	NFKBIZ	6.5655e-18	0.327374	0.106	0.064	1.34429e-13
0	Fibroblast1	PTGIS	9.24142e-18	0.331928	0.122	0.078	1.89218e-13
0	Fibroblast1	SKIL	1.5395e-17	0.304566	0.16	0.11	3.15213e-13
0	Fibroblast1	LPAR6	3.39305e-17	-0.477376	0.1	0.157	6.94727e-13
0	Fibroblast1	AKR1C1	4.19166e-17	0.293803	0.158	0.109	8.58242e-13
0	Fibroblast1	CXCL12	1.27817e-16	0.307609	0.156	0.108	2.61705e-12
0	Fibroblast1	MIR99AHG	2.14828e-16	0.366355	0.123	0.082	4.3986e-12
0	Fibroblast1	LAMC1	2.51269e-16	0.30241	0.232	0.178	5.14473e-12
0	Fibroblast1	HLA-DRB1	3.05163e-16	-0.384521	0.068	0.118	6.2482e-12
0	Fibroblast1	SRSF6	3.36231e-16	0.325871	0.23	0.18	6.88432e-12
0	Fibroblast1	LAMA2	4.82642e-16	0.342428	0.276	0.228	9.8821e-12
0	Fibroblast1	COL12A1	8.46041e-16	0.28474	0.144	0.099	1.73227e-11
0	Fibroblast1	DAB2	9.09318e-16	-0.490384	0.087	0.138	1.86183e-11
0	Fibroblast1	RNASE1	2.01188e-15	-0.264509	0.113	0.172	4.11933e-11
0	Fibroblast1	ZFP36	2.81935e-15	-0.334305	0.071	0.12	5.77261e-11
0	Fibroblast1	SEC24D	3.32077e-15	0.28165	0.102	0.065	6.79927e-11
0	Fibroblast1	ZBTB20	6.02537e-15	0.376634	0.276	0.235	1.23369e-10
0	Fibroblast1	C10orf10	1.10263e-14	0.437304	0.112	0.075	2.25763e-10
0	Fibroblast1	RBPJ	5.32507e-14	-0.287401	0.104	0.158	1.09031e-09
0	Fibroblast1	ECHDC2	5.39809e-14	0.373324	0.224	0.183	1.10526e-09
0	Fibroblast1	PRELP	6.77371e-14	0.274938	0.218	0.17	1.38692e-09
0	Fibroblast1	AXL	9.49173e-14	0.285306	0.147	0.105	1.94343e-09
0	Fibroblast1	ID1	1.53709e-13	-0.454569	0.102	0.152	3.14719e-09
0	Fibroblast1	OAF	6.26832e-13	0.26	0.107	0.071	1.28344e-08
0	Fibroblast1	TTLL7	7.4775e-13	0.295049	0.102	0.068	1.53102e-08
0	Fibroblast1	ARHGAP29	1.49718e-12	0.303053	0.176	0.134	3.06548e-08
0	Fibroblast1	CD14	2.81935e-12	-0.299475	0.065	0.107	5.77263e-08
0	Fibroblast1	DDR2	6.34242e-12	0.331891	0.105	0.072	1.29861e-07
0	Fibroblast1	MLXIP	7.29861e-12	0.285034	0.127	0.091	1.49439e-07
0	Fibroblast1	FLCN	9.1135e-12	-0.251133	0.062	0.102	1.86599e-07
0	Fibroblast1	ADD3	2.08485e-11	0.311503	0.173	0.135	4.26874e-07
0	Fibroblast1	FABP4	1.03078e-10	-0.300599	0.092	0.135	2.11053e-06
0	Fibroblast1	APOE	1.03557e-10	0.401552	0.111	0.079	2.12034e-06
0	Fibroblast1	ZFP36L2	3.98608e-10	0.261576	0.221	0.182	8.16151e-06
0	Fibroblast1	LAMB1	7.13864e-10	0.279485	0.177	0.141	1.46164e-05
0	Fibroblast1	ZEB2	1.37664e-09	-0.261129	0.161	0.21	2.81868e-05
0	Fibroblast1	ARHGEF10	5.69228e-09	0.302738	0.134	0.105	0.000116549
0	Fibroblast1	FIGF	6.97886e-09	0.291776	0.12	0.09	0.000142892
0	Fibroblast1	NID1	7.31198e-08	0.2513	0.181	0.149	0.00149713
0	Fibroblast1	SLC25A37	1.76435e-07	0.301245	0.208	0.182	0.0036125
0	Fibroblast1	RHOBTB3	7.87527e-07	0.313398	0.178	0.154	0.0161246
0	Fibroblast1	NFIB	8.4901e-07	0.272723	0.295	0.277	0.0173835
0	Fibroblast1	TNS2	3.10106e-06	0.273448	0.131	0.108	0.0634942
0	Fibroblast1	AHI1	9.29945e-06	0.31142	0.182	0.162	0.190406
0	Fibroblast1	MPZL1	2.43281e-05	0.278457	0.119	0.099	0.498118
0	Fibroblast1	SPTSSA	5.302e-05	0.257653	0.122	0.102	1
0	Fibroblast1	RP11-138A9.2	0.00444953	0.268017	0.142	0.13	1
1	Fibroblast2	GSN	0	1.86833	0.982	0.714	0
1	Fibroblast2	SERPINF1	0	1.66749	0.898	0.416	0
1	Fibroblast2	C1R	0	1.66073	0.789	0.26	0
1	Fibroblast2	C1S	0	1.51931	0.725	0.222	0
1	Fibroblast2	MMP2	0	1.49957	0.697	0.197	0
1	Fibroblast2	FBLN2	0	1.49039	0.549	0.127	0
1	Fibroblast2	DCN	0	1.48677	0.995	0.839	0
1	Fibroblast2	FBLN1	0	1.46037	0.649	0.191	0
1	Fibroblast2	PCOLCE2	0	1.45549	0.455	0.12	0
1	Fibroblast2	TNXB	0	1.43419	0.612	0.161	0
1	Fibroblast2	COL6A2	0	1.3517	0.826	0.368	0
1	Fibroblast2	LTBP4	0	1.3453	0.653	0.191	0
1	Fibroblast2	CFD	0	1.31756	0.883	0.632	0
1	Fibroblast2	FBN1	0	1.23416	0.545	0.184	0
1	Fibroblast2	C3	0	1.23082	0.529	0.173	0
1	Fibroblast2	PCOLCE	0	1.22321	0.456	0.166	0
1	Fibroblast2	SRPX	0	1.20024	0.504	0.148	0
1	Fibroblast2	COL6A1	0	1.18742	0.721	0.315	0
1	Fibroblast2	C7	0	1.18518	0.74	0.333	0
1	Fibroblast2	SERPING1	0	1.16794	0.653	0.237	0
1	Fibroblast2	EFEMP1	0	1.16655	0.339	0.078	0
1	Fibroblast2	MFAP4	0	1.16476	0.362	0.093	0
1	Fibroblast2	ITM2B	0	1.15861	0.84	0.463	0
1	Fibroblast2	IGFBP7	0	1.15477	0.907	0.624	0
1	Fibroblast2	CFH	0	1.14724	0.427	0.122	0
1	Fibroblast2	SCARA5	0	1.13478	0.259	0.037	0
1	Fibroblast2	HTRA3	0	1.11588	0.304	0.067	0
1	Fibroblast2	FSTL1	0	1.08246	0.539	0.229	0
1	Fibroblast2	LRP1	0	1.06453	0.56	0.195	0
1	Fibroblast2	MRC2	0	1.05265	0.36	0.093	0
1	Fibroblast2	VCAN	0	1.05168	0.565	0.205	0
1	Fibroblast2	PTN	0	1.04677	0.491	0.181	0
1	Fibroblast2	TIMP1	0	1.01935	0.792	0.474	0
1	Fibroblast2	ABI3BP	0	1.00973	0.364	0.102	0
1	Fibroblast2	COL6A3	0	1.00907	0.599	0.263	0
1	Fibroblast2	SPARCL1	0	1.00826	0.901	0.604	0
1	Fibroblast2	PRELP	0	0.999028	0.451	0.144	0
1	Fibroblast2	FBLN5	0	0.943796	0.379	0.107	0
1	Fibroblast2	ABCA8	0	0.760968	0.733	0.365	0
1	Fibroblast2	LAMC1	1.90526e-302	0.909519	0.448	0.154	3.90102e-298
1	Fibroblast2	CST3	8.86741e-301	0.799147	0.808	0.534	1.8156e-296
1	Fibroblast2	COL15A1	9.84488e-300	1.01374	0.442	0.154	2.01574e-295
1	Fibroblast2	SOD3	1.15974e-299	0.941622	0.315	0.081	2.37458e-295
1	Fibroblast2	LUM	6.39567e-295	1.25184	0.689	0.41	1.30951e-290
1	Fibroblast2	NID1	4.91807e-293	0.919123	0.396	0.125	1.00698e-288
1	Fibroblast2	CDH19	3.05176e-286	0.867195	0.496	0.19	6.24849e-282
1	Fibroblast2	MFAP5	4.52376e-284	1.05248	0.422	0.148	9.2624e-280
1	Fibroblast2	PSAP	1.43101e-278	0.838468	0.606	0.285	2.92999e-274
1	Fibroblast2	TIMP3	1.81666e-276	0.86184	0.597	0.278	3.71962e-272
1	Fibroblast2	TTN	1.13852e-269	-1.32667	0.486	0.709	2.33112e-265
1	Fibroblast2	ECM1	1.25475e-259	0.890475	0.297	0.081	2.5691e-255
1	Fibroblast2	APP	3.36448e-255	0.869534	0.445	0.17	6.88877e-251
1	Fibroblast2	APOD	3.64584e-253	1.05593	0.878	0.684	7.46486e-249
1	Fibroblast2	CCDC80	3.06549e-249	1.2101	0.578	0.302	6.27659e-245
1	Fibroblast2	HSPG2	4.57441e-244	0.897114	0.427	0.164	9.36611e-240
1	Fibroblast2	ENG	5.23734e-241	0.781763	0.454	0.177	1.07235e-236
1	Fibroblast2	SDC2	1.43698e-240	0.822557	0.266	0.07	2.94221e-236
1	Fibroblast2	MALAT1	1.75023e-237	-0.312218	0.999	1	3.5836e-233
1	Fibroblast2	IGFBP4	1.7638e-227	0.832058	0.412	0.157	3.61138e-223
1	Fibroblast2	AXL	1.57623e-223	0.822948	0.296	0.088	3.22733e-219
1	Fibroblast2	RARRES1	4.50474e-223	1.25534	0.47	0.22	9.22345e-219
1	Fibroblast2	THBS2	1.38072e-222	0.837571	0.27	0.077	2.82703e-218
1	Fibroblast2	OLFML3	1.34982e-219	0.822197	0.239	0.062	2.76375e-215
1	Fibroblast2	PDIA3	6.73581e-219	0.803853	0.38	0.141	1.37916e-214
1	Fibroblast2	MEG3	6.48126e-218	0.599906	0.635	0.307	1.32704e-213
1	Fibroblast2	FIGF	9.22957e-218	0.869746	0.264	0.074	1.88975e-213
1	Fibroblast2	SORBS2	2.9786e-212	-1.55329	0.097	0.401	6.09868e-208
1	Fibroblast2	CD63	1.87974e-209	0.671073	0.716	0.451	3.84876e-205
1	Fibroblast2	COL1A2	1.80633e-206	1.09705	0.64	0.388	3.69845e-202
1	Fibroblast2	TFPI	1.11488e-205	0.681243	0.457	0.192	2.28271e-201
1	Fibroblast2	VIM	1.24251e-202	0.679856	0.665	0.386	2.54405e-198
1	Fibroblast2	IGFBP6	5.52377e-197	1.06033	0.413	0.176	1.13099e-192
1	Fibroblast2	LAMA2	9.84885e-196	0.77441	0.453	0.208	2.01655e-191
1	Fibroblast2	GAS1	3.9397e-194	0.711999	0.19	0.044	8.06654e-190
1	Fibroblast2	MGP	4.82631e-193	0.704114	0.846	0.662	9.88188e-189
1	Fibroblast2	MXRA8	2.60573e-189	0.707489	0.283	0.091	5.33524e-185
1	Fibroblast2	LTBP3	6.40617e-189	0.746931	0.253	0.076	1.31166e-184
1	Fibroblast2	EMILIN1	1.45935e-187	0.806072	0.298	0.102	2.98802e-183
1	Fibroblast2	PAMR1	2.05332e-186	0.683115	0.174	0.039	4.20417e-182
1	Fibroblast2	LTBP2	7.87848e-186	0.884465	0.278	0.091	1.61312e-181
1	Fibroblast2	ABCA6	1.5482e-185	0.537962	0.62	0.32	3.16994e-181
1	Fibroblast2	ELN	5.047e-185	0.77194	0.368	0.145	1.03337e-180
1	Fibroblast2	CD81	6.14509e-184	0.715888	0.477	0.228	1.25821e-179
1	Fibroblast2	TNFAIP6	2.09533e-182	0.757671	0.229	0.065	4.2902e-178
1	Fibroblast2	TIMP2	5.70245e-182	0.729584	0.304	0.106	1.16758e-177
1	Fibroblast2	SPON2	8.67307e-181	0.732406	0.275	0.089	1.77581e-176
1	Fibroblast2	COL12A1	9.64896e-180	0.757373	0.266	0.086	1.97562e-175
1	Fibroblast2	NEAT1	4.076e-178	-0.489139	0.894	0.932	8.3456e-174
1	Fibroblast2	AEBP1	4.16697e-178	0.763508	0.244	0.075	8.53188e-174
1	Fibroblast2	TNNT2	4.54232e-175	-0.842079	0.469	0.674	9.30039e-171
1	Fibroblast2	LAPTM4A	7.51579e-175	0.647209	0.528	0.273	1.53886e-170
1	Fibroblast2	COL8A1	2.7299e-173	0.74996	0.254	0.081	5.58947e-169
1	Fibroblast2	LTBP1	5.18269e-172	0.741357	0.273	0.093	1.06116e-167
1	Fibroblast2	COL4A2	2.10083e-171	0.766119	0.359	0.148	4.30145e-167
1	Fibroblast2	SGCE	3.82853e-171	0.643133	0.219	0.062	7.83892e-167
1	Fibroblast2	PDGFRL	5.03678e-171	0.649169	0.137	0.026	1.03128e-166
1	Fibroblast2	PLA2G2A	1.81336e-170	1.36375	0.562	0.366	3.71286e-166
1	Fibroblast2	APCDD1	5.17056e-169	0.65193	0.17	0.04	1.05867e-164
1	Fibroblast2	LOXL1	2.98614e-168	0.815063	0.237	0.075	6.11413e-164
1	Fibroblast2	VIT	3.52807e-167	0.682745	0.177	0.044	7.22372e-163
1	Fibroblast2	CRLF1	8.59547e-167	0.645788	0.119	0.021	1.75992e-162
1	Fibroblast2	ATP6AP2	1.68233e-166	0.678761	0.259	0.085	3.44457e-162
1	Fibroblast2	NOVA1	3.62051e-165	0.68515	0.346	0.137	7.41299e-161
1	Fibroblast2	LGALS3BP	6.63624e-164	0.708481	0.297	0.109	1.35877e-159
1	Fibroblast2	CES1	1.15932e-160	0.743679	0.174	0.044	2.37371e-156
1	Fibroblast2	CD34	1.84148e-160	0.641313	0.211	0.061	3.77044e-156
1	Fibroblast2	SCN7A	2.21214e-158	0.605728	0.48	0.234	4.52936e-154
1	Fibroblast2	SPRY1	3.56808e-157	0.621137	0.419	0.19	7.30565e-153
1	Fibroblast2	NEBL	1.22749e-156	-1.1532	0.108	0.366	2.51328e-152
1	Fibroblast2	ADH1B	1.04149e-155	0.630498	0.572	0.325	2.13246e-151
1	Fibroblast2	MMP14	4.84964e-154	0.675518	0.215	0.066	9.92963e-150
1	Fibroblast2	COL4A1	5.727e-154	0.686727	0.312	0.122	1.1726e-149
1	Fibroblast2	ITM2C	1.97761e-152	0.605926	0.183	0.05	4.04915e-148
1	Fibroblast2	PTGIS	2.88869e-152	0.696383	0.218	0.068	5.91458e-148
1	Fibroblast2	SERPINE2	9.20238e-151	0.864569	0.363	0.162	1.88419e-146
1	Fibroblast2	COL18A1	1.8855e-146	0.742527	0.268	0.099	3.86056e-142
1	Fibroblast2	MFGE8	7.78004e-146	0.637737	0.516	0.289	1.59296e-141
1	Fibroblast2	COL5A1	8.50505e-146	0.754934	0.251	0.089	1.74141e-141
1	Fibroblast2	ANXA2	1.22659e-144	0.623458	0.445	0.222	2.51144e-140
1	Fibroblast2	HTRA1	2.27009e-144	0.594799	0.171	0.046	4.64802e-140
1	Fibroblast2	QSOX1	8.92863e-144	0.665931	0.208	0.065	1.82814e-139
1	Fibroblast2	ADAMTS5	2.18575e-143	0.63678	0.138	0.031	4.47531e-139
1	Fibroblast2	RTN4	1.6106e-142	0.648349	0.367	0.165	3.29771e-138
1	Fibroblast2	ISLR	1.74524e-142	0.617672	0.151	0.037	3.57339e-138
1	Fibroblast2	SPOCK1	2.22487e-142	0.551768	0.142	0.033	4.55542e-138
1	Fibroblast2	PDLIM5	9.26954e-137	-1.01802	0.135	0.377	1.89794e-132
1	Fibroblast2	DLK1	1.40723e-136	0.790279	0.158	0.042	2.8813e-132
1	Fibroblast2	PI16	1.15524e-135	0.822067	0.182	0.054	2.36535e-131
1	Fibroblast2	RCN3	1.94008e-135	0.646281	0.214	0.07	3.97232e-131
1	Fibroblast2	CYBRD1	6.12161e-132	0.620136	0.219	0.074	1.2534e-127
1	Fibroblast2	NEGR1	7.27245e-132	0.558619	0.206	0.066	1.48903e-127
1	Fibroblast2	CRISPLD2	8.57414e-132	0.650508	0.25	0.091	1.75555e-127
1	Fibroblast2	CILP	1.04591e-131	0.928522	0.253	0.098	2.14149e-127
1	Fibroblast2	FN1	2.11736e-131	1.03591	0.59	0.387	4.33529e-127
1	Fibroblast2	TNNI3	1.93493e-130	-0.74066	0.455	0.649	3.96177e-126
1	Fibroblast2	OAF	2.97622e-130	0.568224	0.196	0.062	6.09382e-126
1	Fibroblast2	PXDN	3.58421e-130	0.665585	0.215	0.073	7.33867e-126
1	Fibroblast2	LAMP1	3.54259e-129	0.610365	0.269	0.105	7.25346e-125
1	Fibroblast2	AKR1C1	9.45026e-129	0.61721	0.258	0.098	1.93494e-124
1	Fibroblast2	LAMB1	1.32921e-127	0.671166	0.3	0.127	2.72157e-123
1	Fibroblast2	GAS7	2.33313e-125	0.585901	0.222	0.078	4.77709e-121
1	Fibroblast2	TMED9	5.21908e-125	0.572261	0.289	0.119	1.06861e-120
1	Fibroblast2	LDB3	7.75371e-125	-1.07358	0.092	0.315	1.58757e-120
1	Fibroblast2	PDGFRA	5.04832e-124	0.582737	0.273	0.108	1.03364e-119
1	Fibroblast2	MYH7B	1.31712e-123	-1.05971	0.052	0.262	2.6968e-119
1	Fibroblast2	SLC8A1	3.43885e-122	-1.02319	0.098	0.316	7.04105e-118
1	Fibroblast2	P4HB	3.87286e-122	0.62725	0.299	0.129	7.92968e-118
1	Fibroblast2	GRN	1.0044e-121	0.605105	0.264	0.105	2.0565e-117
1	Fibroblast2	FIBIN	1.02676e-121	0.59831	0.234	0.086	2.10229e-117
1	Fibroblast2	ITIH5	6.69597e-121	0.564161	0.179	0.056	1.371e-116
1	Fibroblast2	PPIB	8.3553e-121	0.592676	0.373	0.181	1.71075e-116
1	Fibroblast2	HLA-A	9.30985e-121	0.564836	0.448	0.238	1.90619e-116
1	Fibroblast2	MATN2	1.42593e-120	0.579389	0.166	0.049	2.91959e-116
1	Fibroblast2	MXRA5	2.03057e-120	0.711175	0.164	0.049	4.15759e-116
1	Fibroblast2	CPQ	3.77797e-120	0.558891	0.178	0.056	7.73538e-116
1	Fibroblast2	MGST1	2.68262e-119	0.611567	0.35	0.164	5.49265e-115
1	Fibroblast2	DPT	5.97406e-119	0.850867	0.342	0.167	1.22319e-114
1	Fibroblast2	RYR2	5.70235e-118	-1.01852	0.064	0.272	1.16756e-113
1	Fibroblast2	ITGB5	7.09094e-118	0.512708	0.145	0.04	1.45187e-113
1	Fibroblast2	FAIM2	6.62846e-115	0.45253	0.111	0.025	1.35718e-110
1	Fibroblast2	EPHX1	7.56209e-115	0.56496	0.19	0.064	1.54834e-110
1	Fibroblast2	ANKRD1	9.90472e-115	-1.09734	0.136	0.353	2.02799e-110
1	Fibroblast2	HSP90B1	1.01503e-114	0.597059	0.357	0.173	2.07828e-110
1	Fibroblast2	MYBPC3	2.02948e-113	-0.89801	0.154	0.375	4.15535e-109
1	Fibroblast2	CTSK	6.95651e-113	0.466659	0.11	0.025	1.42435e-108
1	Fibroblast2	CTSL	1.09094e-112	0.558285	0.273	0.114	2.23371e-108
1	Fibroblast2	BICC1	1.63617e-112	0.529848	0.258	0.104	3.35006e-108
1	Fibroblast2	TMEM59	4.3409e-112	0.568089	0.361	0.178	8.88799e-108
1	Fibroblast2	COL14A1	9.14678e-110	0.598596	0.133	0.036	1.8728e-105
1	Fibroblast2	PDIA6	2.73255e-109	0.577406	0.252	0.103	5.5949e-105
1	Fibroblast2	PLAC9	3.65103e-108	0.529479	0.391	0.201	7.47549e-104
1	Fibroblast2	MAMDC2	4.37158e-108	0.5922	0.152	0.046	8.9508e-104
1	Fibroblast2	TPM1	6.59291e-107	-0.611037	0.507	0.683	1.3499e-102
1	Fibroblast2	S100A6	2.30066e-106	0.449667	0.677	0.47	4.7106e-102
1	Fibroblast2	HLA-B	9.06304e-106	0.488933	0.498	0.29	1.85566e-101
1	Fibroblast2	F2R	9.8775e-106	0.541684	0.19	0.067	2.02242e-101
1	Fibroblast2	SHISA3	1.07067e-105	0.565377	0.108	0.026	2.1922e-101
1	Fibroblast2	COL1A1	1.11421e-104	1.02225	0.442	0.274	2.28134e-100
1	Fibroblast2	CD36	1.62357e-104	-0.908073	0.133	0.341	3.32426e-100
1	Fibroblast2	EMP1	1.96679e-104	0.523564	0.225	0.087	4.02701e-100
1	Fibroblast2	PODN	2.3366e-104	0.532213	0.127	0.034	4.78419e-100
1	Fibroblast2	PTGFRN	1.18596e-103	0.521374	0.125	0.034	2.42826e-99
1	Fibroblast2	SRPX2	1.84719e-103	0.509039	0.163	0.053	3.78212e-99
1	Fibroblast2	ABCA10	4.35625e-103	0.453812	0.322	0.149	8.91943e-99
1	Fibroblast2	COL5A2	4.4453e-103	0.666698	0.244	0.102	9.10175e-99
1	Fibroblast2	CTGF	4.92991e-103	0.736076	0.283	0.129	1.0094e-98
1	Fibroblast2	CYP4B1	1.17122e-101	0.623664	0.13	0.036	2.39808e-97
1	Fibroblast2	SPARC	5.1659e-101	0.72365	0.503	0.32	1.05772e-96
1	Fibroblast2	ACTC1	8.71106e-100	-0.881894	0.295	0.492	1.78359e-95
1	Fibroblast2	CMYA5	1.00242e-99	-0.925685	0.163	0.363	2.05246e-95
1	Fibroblast2	PDE4DIP	1.69463e-99	-0.801259	0.157	0.359	3.46975e-95
1	Fibroblast2	BGN	3.66056e-99	0.835402	0.353	0.193	7.495e-95
1	Fibroblast2	COL3A1	8.07202e-99	1.03912	0.522	0.36	1.65275e-94
1	Fibroblast2	PLTP	1.19795e-98	0.529166	0.305	0.143	2.4528e-94
1	Fibroblast2	RP11-14N7.2	1.22697e-98	0.517542	0.319	0.152	2.51222e-94
1	Fibroblast2	COL4A4	1.44753e-98	0.514618	0.158	0.052	2.96382e-94
1	Fibroblast2	TGFBR3	2.16382e-98	0.611359	0.182	0.066	4.43043e-94
1	Fibroblast2	CHRDL2	2.82505e-98	0.72307	0.142	0.044	5.78428e-94
1	Fibroblast2	UAP1	1.00845e-97	0.538741	0.115	0.03	2.06479e-93
1	Fibroblast2	FAM3C	5.3583e-97	0.501888	0.177	0.063	1.09711e-92
1	Fibroblast2	TECRL	1.24976e-96	-0.8477	0.068	0.252	2.55888e-92
1	Fibroblast2	RPN2	5.72269e-96	0.509717	0.178	0.064	1.17172e-91
1	Fibroblast2	FKBP10	1.19461e-95	0.537116	0.163	0.055	2.44597e-91
1	Fibroblast2	PROS1	1.34047e-95	0.478542	0.131	0.038	2.74461e-91
1	Fibroblast2	PTPRS	1.84378e-95	0.565459	0.254	0.111	3.77514e-91
1	Fibroblast2	ANGPTL1	4.82648e-94	0.532682	0.151	0.049	9.88221e-90
1	Fibroblast2	PDGFD	1.21198e-93	0.525801	0.2	0.077	2.48152e-89
1	Fibroblast2	RP11-532N4.2	1.77742e-93	-0.877339	0.047	0.218	3.63927e-89
1	Fibroblast2	SMOC2	1.99327e-93	0.589352	0.161	0.056	4.08123e-89
1	Fibroblast2	MYH7	3.835e-93	-0.740267	0.483	0.653	7.85216e-89
1	Fibroblast2	EFEMP2	4.13239e-93	0.550786	0.165	0.058	8.46107e-89
1	Fibroblast2	PLXDC1	9.42724e-93	0.490939	0.155	0.052	1.93023e-88
1	Fibroblast2	HSPB7	2.52982e-92	-0.865822	0.142	0.336	5.1798e-88
1	Fibroblast2	FGF7	1.61382e-91	0.610487	0.241	0.106	3.3043e-87
1	Fibroblast2	PLD3	1.65319e-91	0.508895	0.203	0.081	3.38491e-87
1	Fibroblast2	IGFBP3	1.88956e-90	0.788275	0.207	0.085	3.86888e-86
1	Fibroblast2	PMP22	5.8518e-90	0.515262	0.303	0.149	1.19816e-85
1	Fibroblast2	PLN	9.11322e-90	-0.787361	0.188	0.379	1.86593e-85
1	Fibroblast2	GPX3	1.99701e-89	0.608251	0.405	0.236	4.08888e-85
1	Fibroblast2	TCF4	2.8817e-89	0.448832	0.392	0.212	5.90027e-85
1	Fibroblast2	ABCA9	3.46174e-89	0.435171	0.354	0.181	7.08791e-85
1	Fibroblast2	BCO2	1.15347e-88	-0.75476	0.038	0.199	2.36173e-84
1	Fibroblast2	RGMA	1.36558e-88	0.475044	0.125	0.037	2.79602e-84
1	Fibroblast2	MIR133A1HG	1.83038e-88	-0.863014	0.022	0.173	3.74771e-84
1	Fibroblast2	APLP2	3.63623e-87	0.488734	0.238	0.105	7.44517e-83
1	Fibroblast2	CERCAM	1.22737e-84	0.521789	0.142	0.048	2.51304e-80
1	Fibroblast2	RRBP1	1.27941e-84	0.501665	0.28	0.135	2.61959e-80
1	Fibroblast2	HSPB3	1.97275e-84	-0.769745	0.069	0.239	4.0392e-80
1	Fibroblast2	PLOD1	1.78295e-83	0.47774	0.153	0.054	3.65058e-79
1	Fibroblast2	PKP2	2.0122e-82	-0.788983	0.039	0.192	4.11998e-78
1	Fibroblast2	PDIA4	1.02531e-81	0.462518	0.147	0.052	2.09932e-77
1	Fibroblast2	HSPA5	3.44629e-81	0.541413	0.316	0.167	7.05628e-77
1	Fibroblast2	CEBPD	1.01041e-80	0.428103	0.487	0.305	2.06882e-76
1	Fibroblast2	HIC1	1.09407e-80	0.438478	0.126	0.04	2.24011e-76
1	Fibroblast2	SLMAP	4.07282e-80	-0.793859	0.066	0.226	8.3391e-76
1	Fibroblast2	CCDC141	9.99295e-80	-0.725694	0.033	0.179	2.04606e-75
1	Fibroblast2	CTSA	1.39053e-79	0.458769	0.167	0.064	2.84712e-75
1	Fibroblast2	LHFP	2.43013e-79	0.49029	0.262	0.127	4.97568e-75
1	Fibroblast2	NGFR	2.68474e-78	0.436657	0.113	0.034	5.49701e-74
1	Fibroblast2	CD99	4.00044e-78	0.48	0.29	0.148	8.1909e-74
1	Fibroblast2	MYDGF	1.16536e-77	0.478908	0.196	0.083	2.38608e-73
1	Fibroblast2	CALU	2.86406e-76	0.452678	0.213	0.094	5.86416e-72
1	Fibroblast2	SDF4	7.47439e-76	0.450803	0.152	0.056	1.53038e-71
1	Fibroblast2	PPM1K	1.31374e-75	-0.746991	0.093	0.257	2.68988e-71
1	Fibroblast2	OS9	2.172e-75	0.451202	0.186	0.078	4.44718e-71
1	Fibroblast2	FAM198B	3.7609e-75	0.459527	0.198	0.085	7.70044e-71
1	Fibroblast2	MYL2	3.80694e-75	-0.485228	0.744	0.819	7.7947e-71
1	Fibroblast2	SPON1	6.56875e-75	0.487155	0.122	0.041	1.34495e-70
1	Fibroblast2	PLXDC2	1.01024e-74	0.442752	0.18	0.074	2.06847e-70
1	Fibroblast2	LMO7	1.27536e-74	-0.68305	0.045	0.19	2.6113e-70
1	Fibroblast2	IGF1	4.41563e-74	0.462179	0.28	0.141	9.04101e-70
1	Fibroblast2	CDH13	4.79799e-73	-0.69042	0.032	0.168	9.82389e-69
1	Fibroblast2	EGFR	7.36657e-73	0.418916	0.107	0.033	1.50831e-68
1	Fibroblast2	S100A4	9.30109e-73	0.406723	0.472	0.302	1.9044e-68
1	Fibroblast2	VIMP	1.20424e-72	0.490904	0.29	0.153	2.46568e-68
1	Fibroblast2	NEXN	1.535e-72	-0.741389	0.119	0.283	3.14292e-68
1	Fibroblast2	PLEKHH2	1.93279e-72	0.411917	0.202	0.088	3.95739e-68
1	Fibroblast2	RABAC1	2.28316e-72	0.420457	0.257	0.126	4.67477e-68
1	Fibroblast2	CTSF	3.61719e-72	0.441145	0.12	0.04	7.4062e-68
1	Fibroblast2	EDNRB	2.34303e-71	0.499988	0.162	0.064	4.79736e-67
1	Fibroblast2	NUCB1	2.60755e-71	0.414698	0.164	0.066	5.33895e-67
1	Fibroblast2	NUPR1	6.01642e-71	0.455131	0.288	0.153	1.23186e-66
1	Fibroblast2	DMD	9.01015e-71	-0.664687	0.068	0.217	1.84483e-66
1	Fibroblast2	ANGPTL2	9.74531e-71	0.394552	0.102	0.031	1.99535e-66
1	Fibroblast2	SVEP1	1.11683e-70	0.488258	0.157	0.062	2.2867e-66
1	Fibroblast2	C1GALT1C1	1.67424e-70	0.385802	0.114	0.037	3.42801e-66
1	Fibroblast2	HLA-C	2.88672e-70	0.396366	0.33	0.18	5.91057e-66
1	Fibroblast2	NRAP	3.18804e-70	-0.70462	0.055	0.198	6.5275e-66
1	Fibroblast2	SSR2	5.38627e-70	0.414636	0.189	0.082	1.10284e-65
1	Fibroblast2	CXCL12	2.53925e-69	0.411297	0.219	0.102	5.1991e-65
1	Fibroblast2	PPP1R12B	4.52966e-69	-0.645607	0.073	0.223	9.27448e-65
1	Fibroblast2	ASPN	5.39333e-69	0.777277	0.312	0.182	1.10428e-64
1	Fibroblast2	DKK3	8.74288e-69	0.488825	0.187	0.082	1.7901e-64
1	Fibroblast2	FHL2	8.83942e-69	-0.720561	0.169	0.337	1.80987e-64
1	Fibroblast2	HOOK2	1.17904e-68	-0.669027	0.102	0.255	2.41409e-64
1	Fibroblast2	OGN	1.56577e-68	0.455213	0.153	0.06	3.2059e-64
1	Fibroblast2	MYOM1	2.95766e-68	-0.722982	0.044	0.179	6.05581e-64
1	Fibroblast2	TSC22D3	3.83175e-68	0.464172	0.247	0.122	7.84551e-64
1	Fibroblast2	SUN2	7.01262e-68	0.494945	0.153	0.061	1.43583e-63
1	Fibroblast2	IL6ST	2.41965e-67	0.433367	0.227	0.109	4.95423e-63
1	Fibroblast2	ANXA5	2.48918e-67	0.496928	0.288	0.155	5.0966e-63
1	Fibroblast2	SERPINH1	3.39761e-67	0.476418	0.198	0.09	6.95661e-63
1	Fibroblast2	LRPAP1	4.23595e-67	0.448372	0.219	0.105	8.67311e-63
1	Fibroblast2	LRP10	1.109e-66	0.397342	0.144	0.056	2.27068e-62
1	Fibroblast2	PLIN5	2.90252e-66	-0.599814	0.017	0.134	5.94292e-62
1	Fibroblast2	P4HA2	1.31641e-65	0.397993	0.116	0.04	2.69535e-61
1	Fibroblast2	S100A11	1.16508e-64	0.39125	0.338	0.193	2.3855e-60
1	Fibroblast2	GGT5	1.7354e-64	0.422093	0.144	0.057	3.55323e-60
1	Fibroblast2	AQP7	4.80218e-64	-0.661347	0.031	0.153	9.83245e-60
1	Fibroblast2	LAMB2	5.00602e-64	0.463043	0.206	0.098	1.02498e-59
1	Fibroblast2	EBF2	3.57526e-63	0.364716	0.164	0.069	7.32034e-59
1	Fibroblast2	SCARB2	8.63183e-63	0.403236	0.153	0.063	1.76737e-58
1	Fibroblast2	VKORC1	2.37254e-62	0.420495	0.149	0.061	4.85777e-58
1	Fibroblast2	H3F3B	2.89094e-62	0.332492	0.565	0.406	5.91921e-58
1	Fibroblast2	OMD	5.09572e-62	0.357123	0.11	0.038	1.04335e-57
1	Fibroblast2	CYP1B1	8.45037e-62	0.433381	0.18	0.081	1.73021e-57
1	Fibroblast2	NBL1	2.65094e-61	0.380555	0.136	0.053	5.4278e-57
1	Fibroblast2	ARL6IP5	3.36691e-61	0.397424	0.301	0.171	6.89376e-57
1	Fibroblast2	ANXA1	5.09744e-60	0.354221	0.283	0.154	1.0437e-55
1	Fibroblast2	CALR	7.13359e-60	0.401521	0.265	0.142	1.4606e-55
1	Fibroblast2	FTL	2.22858e-59	0.319919	0.62	0.459	4.56301e-55
1	Fibroblast2	SLC25A4	3.71466e-59	-0.602307	0.264	0.422	7.60577e-55
1	Fibroblast2	LSP1	5.83146e-59	0.370223	0.136	0.054	1.19399e-54
1	Fibroblast2	RNF24	7.35729e-59	0.378961	0.105	0.037	1.50641e-54
1	Fibroblast2	TMBIM6	7.99925e-59	0.39892	0.333	0.198	1.63785e-54
1	Fibroblast2	SERTAD4	8.00117e-59	0.361531	0.112	0.04	1.63824e-54
1	Fibroblast2	TSHZ2	2.79607e-58	0.372569	0.16	0.069	5.72496e-54
1	Fibroblast2	SCPEP1	3.3774e-58	0.488809	0.23	0.122	6.91523e-54
1	Fibroblast2	RCN1	3.47621e-58	0.406693	0.138	0.056	7.11755e-54
1	Fibroblast2	LARP6	1.22307e-57	0.422967	0.123	0.047	2.50423e-53
1	Fibroblast2	MLIP	2.40871e-56	-0.576027	0.033	0.146	4.93184e-52
1	Fibroblast2	AAK1	3.33022e-55	-0.587518	0.115	0.253	6.81862e-51
1	Fibroblast2	EMP2	1.37758e-54	0.384612	0.217	0.112	2.82059e-50
1	Fibroblast2	MEF2C	1.5093e-54	-0.757066	0.052	0.168	3.0903e-50
1	Fibroblast2	PTGIR	5.26345e-54	0.301293	0.239	0.124	1.07769e-49
1	Fibroblast2	EEF1A1	6.99424e-54	0.321834	0.504	0.348	1.43207e-49
1	Fibroblast2	NPPC	7.04333e-54	0.494889	0.106	0.039	1.44212e-49
1	Fibroblast2	SLC39A1	7.29119e-54	0.359989	0.12	0.047	1.49287e-49
1	Fibroblast2	RPS2	1.13702e-53	0.31008	0.502	0.35	2.32806e-49
1	Fibroblast2	CLSTN1	1.59603e-53	0.375711	0.103	0.037	3.26788e-49
1	Fibroblast2	LDHA	2.27096e-53	0.389379	0.25	0.137	4.6498e-49
1	Fibroblast2	LY6E	3.58224e-53	0.349584	0.169	0.078	7.33464e-49
1	Fibroblast2	DPY19L2	1.43626e-52	-0.481142	0.013	0.107	2.94074e-48
1	Fibroblast2	RPN1	1.84384e-52	0.367929	0.131	0.055	3.77526e-48
1	Fibroblast2	ATP1A2	1.92837e-52	-0.554668	0.026	0.128	3.94833e-48
1	Fibroblast2	FILIP1	3.57348e-52	-0.586426	0.156	0.296	7.3167e-48
1	Fibroblast2	ECE1	4.87091e-52	0.368729	0.104	0.038	9.97318e-48
1	Fibroblast2	CKAP4	9.89893e-52	0.392259	0.124	0.051	2.02681e-47
1	Fibroblast2	FCGRT	2.30363e-51	0.348206	0.218	0.113	4.71668e-47
1	Fibroblast2	LMAN2	4.08524e-51	0.336681	0.139	0.06	8.36453e-47
1	Fibroblast2	TMED2	4.60834e-51	0.376962	0.184	0.09	9.43558e-47
1	Fibroblast2	MAN1A1	6.67431e-51	0.363846	0.109	0.042	1.36656e-46
1	Fibroblast2	GLG1	1.6714e-50	0.402836	0.185	0.092	3.42219e-46
1	Fibroblast2	TCF21	2.58453e-50	0.33129	0.109	0.042	5.29183e-46
1	Fibroblast2	RP11-499P20.2	5.08121e-50	-0.483201	0.015	0.107	1.04038e-45
1	Fibroblast2	ITGB1	5.12809e-50	0.366243	0.369	0.241	1.04998e-45
1	Fibroblast2	NID2	2.43647e-49	0.375028	0.127	0.054	4.98868e-45
1	Fibroblast2	TRDN	3.48267e-49	-0.579213	0.061	0.175	7.13077e-45
1	Fibroblast2	TAGLN2	5.04663e-49	0.334201	0.189	0.094	1.0333e-44
1	Fibroblast2	EBF1	7.08084e-49	0.401747	0.138	0.06	1.4498e-44
1	Fibroblast2	ZFP36L2	1.00682e-48	0.337808	0.295	0.174	2.06147e-44
1	Fibroblast2	RRAD	2.89029e-48	-0.515618	0.061	0.175	5.91786e-44
1	Fibroblast2	EMP3	3.1481e-48	0.363193	0.234	0.128	6.44574e-44
1	Fibroblast2	DDR2	4.38251e-48	0.364686	0.148	0.068	8.9732e-44
1	Fibroblast2	IFITM3	4.88545e-48	0.278522	0.41	0.267	1.0003e-43
1	Fibroblast2	NNMT	2.10741e-47	0.346301	0.168	0.081	4.31492e-43
1	Fibroblast2	LAMP2	2.64554e-47	0.329501	0.158	0.074	5.41675e-43
1	Fibroblast2	INADL	4.22506e-47	-0.47494	0.017	0.105	8.6508e-43
1	Fibroblast2	ATP1A1	6.59701e-47	0.446981	0.213	0.117	1.35074e-42
1	Fibroblast2	ACSM3	1.01781e-46	0.411044	0.161	0.077	2.08396e-42
1	Fibroblast2	S100A10	1.07093e-46	0.356084	0.234	0.13	2.19273e-42
1	Fibroblast2	NTN4	1.77352e-46	0.405093	0.128	0.057	3.63129e-42
1	Fibroblast2	AKAP6	2.36702e-46	-0.441308	0.027	0.121	4.84647e-42
1	Fibroblast2	SPTSSA	2.41284e-46	0.387269	0.186	0.095	4.94029e-42
1	Fibroblast2	AKR1C3	8.90665e-46	0.309232	0.109	0.044	1.82364e-41
1	Fibroblast2	TCAP	1.11277e-45	-0.525988	0.429	0.562	2.2784e-41
1	Fibroblast2	CD151	3.36759e-45	0.349915	0.243	0.139	6.89513e-41
1	Fibroblast2	SMIM14	3.52896e-45	0.362575	0.132	0.059	7.22556e-41
1	Fibroblast2	SPRY2	7.32667e-45	0.307166	0.124	0.053	1.50014e-40
1	Fibroblast2	RNH1	8.79758e-45	0.339016	0.194	0.102	1.8013e-40
1	Fibroblast2	PRKAA2	1.11635e-44	-0.460216	0.029	0.121	2.28573e-40
1	Fibroblast2	AKAP12	1.11673e-44	0.307988	0.112	0.046	2.2865e-40
1	Fibroblast2	BZW1	1.16005e-44	0.384814	0.141	0.065	2.37521e-40
1	Fibroblast2	NOTCH2	1.44124e-44	0.349214	0.123	0.053	2.95094e-40
1	Fibroblast2	SAT1	1.75946e-44	-0.630698	0.211	0.345	3.6025e-40
1	Fibroblast2	CHPF	2.46863e-44	0.355103	0.108	0.044	5.05451e-40
1	Fibroblast2	RCN2	3.84295e-44	0.326447	0.115	0.049	7.86845e-40
1	Fibroblast2	C14orf180	5.74182e-44	-0.482052	0.019	0.105	1.17564e-39
1	Fibroblast2	SLC1A3	6.52488e-44	-0.51001	0.019	0.103	1.33597e-39
1	Fibroblast2	TRAM1	7.53978e-44	0.344009	0.141	0.066	1.54377e-39
1	Fibroblast2	RPS15	8.36858e-44	0.296907	0.462	0.326	1.71347e-39
1	Fibroblast2	C15orf41	1.47251e-43	-0.403117	0.028	0.118	3.01496e-39
1	Fibroblast2	ACTN2	1.90136e-43	-0.547261	0.08	0.192	3.89303e-39
1	Fibroblast2	RBM24	1.94958e-43	-0.402096	0.022	0.109	3.99177e-39
1	Fibroblast2	COMT	2.46379e-43	0.319311	0.126	0.056	5.04461e-39
1	Fibroblast2	SKIL	7.19696e-43	0.327616	0.199	0.106	1.47358e-38
1	Fibroblast2	GOLIM4	9.01591e-43	0.353397	0.239	0.139	1.84601e-38
1	Fibroblast2	PCDH9	1.24182e-42	0.380801	0.338	0.228	2.54263e-38
1	Fibroblast2	DES	1.50594e-42	-0.563858	0.344	0.475	3.08341e-38
1	Fibroblast2	JUND	1.823e-42	0.343136	0.156	0.077	3.73259e-38
1	Fibroblast2	CLEC11A	1.85152e-42	0.32856	0.122	0.054	3.79099e-38
1	Fibroblast2	SESTD1	2.91893e-42	0.357684	0.129	0.058	5.97652e-38
1	Fibroblast2	MYLK3	3.05367e-42	-0.442806	0.024	0.109	6.25239e-38
1	Fibroblast2	CPEB4	4.4154e-42	-0.475481	0.056	0.157	9.04053e-38
1	Fibroblast2	MFSD10	5.04575e-42	0.305433	0.103	0.042	1.03312e-37
1	Fibroblast2	MGAT1	5.83084e-42	0.290169	0.139	0.065	1.19386e-37
1	Fibroblast2	SH3BGRL3	6.42247e-42	0.33921	0.15	0.073	1.315e-37
1	Fibroblast2	TNFRSF1A	8.43909e-42	0.290073	0.159	0.078	1.7279e-37
1	Fibroblast2	XIRP2	1.91614e-41	-0.592214	0.047	0.143	3.92329e-37
1	Fibroblast2	PLAGL1	2.59612e-41	0.275535	0.261	0.153	5.31555e-37
1	Fibroblast2	FGF12	3.51655e-41	-0.458056	0.022	0.104	7.20014e-37
1	Fibroblast2	PRDX4	3.78541e-41	0.326102	0.165	0.084	7.75063e-37
1	Fibroblast2	PIGT	9.10444e-41	0.362076	0.11	0.048	1.86413e-36
1	Fibroblast2	IGFBP5	2.88704e-40	0.475527	0.245	0.146	5.91122e-36
1	Fibroblast2	CANX	3.09134e-40	0.339192	0.163	0.084	6.32953e-36
1	Fibroblast2	COL5A3	5.51759e-40	0.317424	0.117	0.052	1.12973e-35
1	Fibroblast2	2020-09-07	2.22687e-39	0.311547	0.329	0.215	4.55952e-35
1	Fibroblast2	PDK4	1.09929e-38	-0.510819	0.13	0.244	2.25079e-34
1	Fibroblast2	TMEM43	2.20223e-38	0.328507	0.101	0.043	4.50906e-34
1	Fibroblast2	LRRC2	2.59907e-38	-0.453776	0.027	0.108	5.3216e-34
1	Fibroblast2	LINC00881	2.60236e-38	-0.391886	0.023	0.101	5.32834e-34
1	Fibroblast2	ANKRD2	5.43613e-38	-0.764096	0.035	0.119	1.11305e-33
1	Fibroblast2	DNM3OS	8.07094e-38	0.273212	0.163	0.084	1.65252e-33
1	Fibroblast2	C11orf96	2.43462e-37	0.313369	0.127	0.061	4.98488e-33
1	Fibroblast2	DDAH2	2.66479e-37	0.289352	0.141	0.069	5.45615e-33
1	Fibroblast2	ATP1B3	2.73643e-37	0.317253	0.151	0.077	5.60283e-33
1	Fibroblast2	MS4A6A	3.78677e-37	-0.841426	0.049	0.134	7.75341e-33
1	Fibroblast2	MYOM2	5.69171e-37	-0.488646	0.049	0.138	1.16538e-32
1	Fibroblast2	RBMS3	6.19405e-37	0.358794	0.137	0.068	1.26823e-32
1	Fibroblast2	FGFR1	7.20359e-37	0.356321	0.197	0.112	1.47493e-32
1	Fibroblast2	SSPN	9.08164e-37	0.346587	0.103	0.045	1.85947e-32
1	Fibroblast2	ARF1	1.04522e-36	0.313924	0.171	0.092	2.14008e-32
1	Fibroblast2	SVIL	1.11515e-36	-0.48381	0.092	0.195	2.28326e-32
1	Fibroblast2	ACTA1	1.39076e-36	-0.666143	0.214	0.32	2.84757e-32
1	Fibroblast2	CKMT2	2.53804e-36	-0.490785	0.084	0.184	5.19665e-32
1	Fibroblast2	HEXB	4.03165e-36	0.31302	0.117	0.055	8.25481e-32
1	Fibroblast2	CLU	4.50465e-36	0.520983	0.122	0.058	9.22327e-32
1	Fibroblast2	LRRC17	4.91648e-36	0.326979	0.103	0.046	1.00665e-31
1	Fibroblast2	FBXW7	6.1245e-36	-0.363621	0.026	0.103	1.25399e-31
1	Fibroblast2	DNAJC3	7.95099e-36	0.325756	0.155	0.082	1.62797e-31
1	Fibroblast2	SPATA6	9.03751e-36	0.31589	0.108	0.049	1.85043e-31
1	Fibroblast2	GATA6-AS1	9.75678e-36	-0.348895	0.043	0.128	1.9977e-31
1	Fibroblast2	TACC2	1.13629e-35	-0.380328	0.039	0.121	2.32655e-31
1	Fibroblast2	HACD1	1.41242e-35	-0.42574	0.032	0.112	2.89193e-31
1	Fibroblast2	ITGA11	2.01071e-35	0.283151	0.106	0.048	4.11692e-31
1	Fibroblast2	RAB2A	5.73757e-35	0.306266	0.149	0.078	1.17477e-30
1	Fibroblast2	C10orf10	6.5464e-35	0.398307	0.141	0.072	1.34038e-30
1	Fibroblast2	NFIC	6.84001e-35	0.331576	0.162	0.087	1.40049e-30
1	Fibroblast2	SARAF	1.13663e-34	0.312983	0.2	0.116	2.32725e-30
1	Fibroblast2	RP3-525N10.2	1.5194e-34	0.314261	0.119	0.057	3.11098e-30
1	Fibroblast2	CLEC14A	1.66046e-34	0.294545	0.122	0.059	3.39979e-30
1	Fibroblast2	MYL3	1.84591e-34	-0.486967	0.288	0.408	3.77951e-30
1	Fibroblast2	CSRP3	2.78745e-34	-0.549151	0.164	0.273	5.7073e-30
1	Fibroblast2	PCYOX1	2.95909e-34	0.301827	0.121	0.059	6.05873e-30
1	Fibroblast2	TGFBR2	5.54194e-34	0.31524	0.163	0.089	1.13471e-29
1	Fibroblast2	PDE7A	6.30841e-34	-0.402608	0.068	0.159	1.29165e-29
1	Fibroblast2	MPZL1	1.9432e-33	0.361582	0.167	0.093	3.9787e-29
1	Fibroblast2	YIF1A	2.02887e-33	0.30588	0.114	0.055	4.15412e-29
1	Fibroblast2	EXOG	2.56599e-33	-0.527718	0.042	0.121	5.25387e-29
1	Fibroblast2	PLPP1	4.03232e-33	0.313518	0.137	0.071	8.25618e-29
1	Fibroblast2	TMEM47	5.85459e-33	0.32865	0.115	0.055	1.19873e-28
1	Fibroblast2	FABP3	6.39708e-33	-0.507771	0.168	0.276	1.3098e-28
1	Fibroblast2	ENO1	7.8084e-33	0.280379	0.165	0.091	1.59877e-28
1	Fibroblast2	PPIC	9.4017e-33	0.334979	0.171	0.096	1.925e-28
1	Fibroblast2	RP11-553L6.5	9.61645e-33	0.352862	0.143	0.076	1.96897e-28
1	Fibroblast2	CRYAB	1.18898e-32	-0.424301	0.381	0.491	2.43443e-28
1	Fibroblast2	LMNA	1.43124e-32	0.342236	0.248	0.16	2.93046e-28
1	Fibroblast2	CSDC2	4.19842e-32	-0.384235	0.031	0.103	8.59626e-28
1	Fibroblast2	ARF4	5.41901e-32	0.287217	0.132	0.068	1.10954e-27
1	Fibroblast2	MEF2A	9.53609e-32	-0.428071	0.075	0.163	1.95251e-27
1	Fibroblast2	AKAP13	1.61907e-31	-0.384622	0.199	0.309	3.31506e-27
1	Fibroblast2	THBS1	1.65725e-31	0.290208	0.111	0.053	3.39321e-27
1	Fibroblast2	CARHSP1	1.784e-31	0.273333	0.146	0.077	3.65274e-27
1	Fibroblast2	MYOZ2	2.59874e-31	-0.462719	0.09	0.182	5.32092e-27
1	Fibroblast2	CFLAR	2.63692e-31	-0.413433	0.214	0.325	5.3991e-27
1	Fibroblast2	CSTB	3.38035e-31	0.262648	0.17	0.096	6.92127e-27
1	Fibroblast2	H2AFJ	3.88007e-31	0.283085	0.161	0.089	7.94444e-27
1	Fibroblast2	EEF2	4.92082e-31	0.264282	0.257	0.164	1.00754e-26
1	Fibroblast2	LPL	6.26104e-31	-0.39931	0.039	0.114	1.28195e-26
1	Fibroblast2	CD163	7.69132e-31	-0.67684	0.041	0.114	1.5748e-26
1	Fibroblast2	PRDX1	7.91074e-31	0.278858	0.195	0.116	1.61972e-26
1	Fibroblast2	DPYSL2	9.12745e-31	0.291057	0.194	0.115	1.86885e-26
1	Fibroblast2	MAGED2	1.11303e-30	0.266153	0.137	0.072	2.27892e-26
1	Fibroblast2	YPEL3	1.28058e-30	0.300595	0.189	0.112	2.62199e-26
1	Fibroblast2	MDM4	1.55835e-30	-0.461783	0.251	0.355	3.19072e-26
1	Fibroblast2	FKBP8	1.95667e-30	0.272416	0.112	0.055	4.00627e-26
1	Fibroblast2	SORBS1	2.18389e-30	-0.376981	0.035	0.107	4.47151e-26
1	Fibroblast2	ANKRD9	2.18958e-30	-0.351861	0.039	0.113	4.48317e-26
1	Fibroblast2	PALLD	2.31431e-30	-0.370175	0.121	0.221	4.73856e-26
1	Fibroblast2	CLIC1	3.13294e-30	0.280711	0.162	0.091	6.4147e-26
1	Fibroblast2	EMC7	3.17814e-30	0.267222	0.104	0.049	6.50725e-26
1	Fibroblast2	HAND2-AS1	3.32803e-30	-0.336176	0.058	0.14	6.81415e-26
1	Fibroblast2	CBX6	3.5489e-29	0.293079	0.131	0.07	7.26636e-25
1	Fibroblast2	RPLP0	9.67322e-29	0.27638	0.327	0.229	1.98059e-24
1	Fibroblast2	CDH2	1.13437e-28	-0.349377	0.036	0.105	2.32261e-24
1	Fibroblast2	CD55	1.18826e-28	0.367693	0.107	0.054	2.43297e-24
1	Fibroblast2	MESDC2	1.64721e-28	0.270766	0.117	0.06	3.37266e-24
1	Fibroblast2	CD164	1.70978e-28	0.322205	0.173	0.102	3.50078e-24
1	Fibroblast2	PHLDB1	1.8527e-28	0.311642	0.168	0.098	3.79341e-24
1	Fibroblast2	LMAN1	4.84906e-28	0.31171	0.138	0.076	9.92846e-24
1	Fibroblast2	TMBIM4	5.78988e-28	0.256227	0.188	0.113	1.18548e-23
1	Fibroblast2	CDKN1C	1.24253e-27	0.267986	0.103	0.051	2.54408e-23
1	Fibroblast2	IRF2BPL	1.3971e-27	0.300891	0.108	0.055	2.86057e-23
1	Fibroblast2	DHRS7	1.48016e-27	0.255097	0.111	0.056	3.03062e-23
1	Fibroblast2	NFE2L2	2.79179e-27	0.257766	0.205	0.127	5.71618e-23
1	Fibroblast2	ARHGAP29	3.2224e-27	0.260171	0.21	0.131	6.59787e-23
1	Fibroblast2	FMO2	3.94212e-27	0.267301	0.162	0.094	8.07148e-23
1	Fibroblast2	RER1	5.8422e-27	0.263081	0.113	0.058	1.19619e-22
1	Fibroblast2	GLUL	6.09346e-27	0.386112	0.21	0.134	1.24763e-22
1	Fibroblast2	CCPG1	6.2906e-27	0.30281	0.131	0.071	1.288e-22
1	Fibroblast2	KTN1	1.66266e-26	-0.396815	0.219	0.32	3.4043e-22
1	Fibroblast2	RBMS1	2.09427e-26	0.273151	0.228	0.148	4.28802e-22
1	Fibroblast2	WASF2	2.70705e-26	0.277913	0.144	0.081	5.54268e-22
1	Fibroblast2	EPM2AIP1	2.77868e-26	-0.334902	0.114	0.204	5.68935e-22
1	Fibroblast2	JADE1	5.76899e-26	0.379884	0.108	0.056	1.1812e-21
1	Fibroblast2	MYL12A	6.2722e-26	-0.376969	0.321	0.42	1.28423e-21
1	Fibroblast2	ZBTB20	1.10452e-25	0.274005	0.317	0.231	2.2615e-21
1	Fibroblast2	SLC44A1	1.49869e-25	0.277303	0.131	0.073	3.06858e-21
1	Fibroblast2	MRPS25	1.84899e-25	-0.341386	0.042	0.108	3.7858e-21
1	Fibroblast2	PTP4A3	1.9093e-25	-0.321881	0.041	0.107	3.90929e-21
1	Fibroblast2	F13A1	1.96895e-25	-0.742467	0.052	0.118	4.03143e-21
1	Fibroblast2	NFIA	3.134e-25	0.322316	0.236	0.16	6.41686e-21
1	Fibroblast2	COX6A2	9.80486e-25	-0.350785	0.271	0.377	2.00755e-20
1	Fibroblast2	PCDHGA10	1.07675e-24	-0.33689	0.078	0.155	2.20464e-20
1	Fibroblast2	ENO3	3.01799e-24	-0.381	0.053	0.12	6.17934e-20
1	Fibroblast2	SNX3	6.35457e-24	0.266668	0.19	0.121	1.3011e-19
1	Fibroblast2	TNNC1	5.58318e-23	-0.398083	0.379	0.471	1.14316e-18
1	Fibroblast2	BNIP3L	8.18459e-23	0.259574	0.155	0.094	1.67579e-18
1	Fibroblast2	EIF1B	8.60861e-23	-0.351205	0.11	0.191	1.76261e-18
1	Fibroblast2	ADD3	9.26925e-23	0.256413	0.203	0.133	1.89788e-18
1	Fibroblast2	CYB5R3	1.15533e-22	0.255482	0.175	0.11	2.36553e-18
1	Fibroblast2	IP6K2	1.34318e-22	0.260263	0.125	0.071	2.75016e-18
1	Fibroblast2	APOE	1.45805e-22	0.473702	0.132	0.077	2.98536e-18
1	Fibroblast2	NMRK2	2.05621e-22	-0.319147	0.042	0.103	4.21008e-18
1	Fibroblast2	SOX4	3.34267e-22	0.25927	0.108	0.059	6.84412e-18
1	Fibroblast2	SLC16A1-AS1	6.10057e-22	-0.330177	0.045	0.105	1.24909e-17
1	Fibroblast2	FAM134B	6.33194e-22	-0.300128	0.077	0.148	1.29646e-17
1	Fibroblast2	ZFHX3	8.70487e-22	0.256466	0.115	0.064	1.78232e-17
1	Fibroblast2	SGCB	2.26568e-21	0.252236	0.112	0.063	4.63899e-17
1	Fibroblast2	PLPP3	2.75528e-21	0.275482	0.137	0.081	5.64144e-17
1	Fibroblast2	ATP2A2	4.02538e-21	-0.307429	0.125	0.206	8.24197e-17
1	Fibroblast2	EID1	4.11073e-21	0.257025	0.216	0.146	8.41672e-17
1	Fibroblast2	SAMD4A	4.53439e-21	-0.279989	0.051	0.112	9.28416e-17
1	Fibroblast2	CKM	8.11869e-21	-0.391772	0.154	0.237	1.6623e-16
1	Fibroblast2	MB	8.76196e-21	-0.371449	0.319	0.411	1.79401e-16
1	Fibroblast2	CASQ2	2.26279e-20	-0.350277	0.049	0.108	4.63306e-16
1	Fibroblast2	RGS5	4.91471e-20	-0.721902	0.049	0.105	1.00629e-15
1	Fibroblast2	LRRFIP1	5.341e-20	-0.342941	0.081	0.148	1.09357e-15
1	Fibroblast2	STAB1	6.83392e-20	-0.54077	0.059	0.117	1.39925e-15
1	Fibroblast2	MYADM	6.85991e-20	0.275521	0.109	0.063	1.40457e-15
1	Fibroblast2	AC013461.1	8.37629e-20	-0.375125	0.095	0.164	1.71504e-15
1	Fibroblast2	GPNMB	8.47474e-20	0.279822	0.125	0.075	1.7352e-15
1	Fibroblast2	TXNIP	1.15372e-19	-0.293638	0.309	0.4	2.36225e-15
1	Fibroblast2	AKAP9	2.82749e-19	-0.279967	0.293	0.382	5.78929e-15
1	Fibroblast2	HMGN3	3.37476e-19	-0.311483	0.183	0.265	6.90982e-15
1	Fibroblast2	HIF3A	3.29288e-18	-0.260723	0.081	0.145	6.74217e-14
1	Fibroblast2	MACF1	5.31127e-18	-0.327839	0.129	0.201	1.08748e-13
1	Fibroblast2	TRPM7	5.95061e-18	-0.253379	0.061	0.119	1.21839e-13
1	Fibroblast2	ARID5B	1.53819e-17	0.25737	0.148	0.096	3.14944e-13
1	Fibroblast2	TGM2	2.20672e-17	-0.338968	0.049	0.101	4.51827e-13
1	Fibroblast2	SYNE2	2.98419e-17	-0.327289	0.07	0.128	6.11012e-13
1	Fibroblast2	HSF1	3.13172e-17	-0.297238	0.072	0.131	6.41221e-13
1	Fibroblast2	QKI	3.69091e-17	-0.298753	0.114	0.182	7.55715e-13
1	Fibroblast2	COX7A1	4.7882e-17	-0.278725	0.336	0.421	9.80384e-13
1	Fibroblast2	MYH6	6.31882e-17	-0.339641	0.068	0.125	1.29378e-12
1	Fibroblast2	ATP5G3	9.50484e-17	-0.309997	0.165	0.238	1.94612e-12
1	Fibroblast2	ATP1B1	9.67479e-17	-0.382118	0.105	0.168	1.98091e-12
1	Fibroblast2	PIAS2	1.42711e-16	-0.33879	0.054	0.105	2.92201e-12
1	Fibroblast2	MPC1	1.86893e-16	-0.311116	0.07	0.126	3.82662e-12
1	Fibroblast2	TNC	1.97773e-16	0.459579	0.122	0.077	4.04941e-12
1	Fibroblast2	MAP4	2.82866e-16	-0.333079	0.137	0.206	5.79167e-12
1	Fibroblast2	MYL9	2.96664e-16	-0.36014	0.15	0.218	6.07419e-12
1	Fibroblast2	FLCN	8.27127e-16	-0.378832	0.053	0.102	1.69354e-11
1	Fibroblast2	POLR2J3	9.19632e-16	-0.285154	0.271	0.348	1.88295e-11
1	Fibroblast2	THBS4	2.44672e-15	0.398923	0.103	0.063	5.00965e-11
1	Fibroblast2	FOS	3.62828e-15	-0.507191	0.067	0.117	7.4289e-11
1	Fibroblast2	ZNF106	3.75692e-15	-0.345467	0.134	0.2	7.69229e-11
1	Fibroblast2	CRIP2	1.18166e-14	-0.279728	0.148	0.216	2.41946e-10
1	Fibroblast2	CD74	1.19164e-14	-0.545512	0.135	0.191	2.43989e-10
1	Fibroblast2	NUDT4	1.23109e-14	-0.274313	0.115	0.176	2.52065e-10
1	Fibroblast2	MARK3	1.32706e-14	-0.278691	0.095	0.152	2.71715e-10
1	Fibroblast2	NRP1	1.94149e-14	-0.304636	0.07	0.121	3.9752e-10
1	Fibroblast2	CAT	2.41988e-14	-0.295377	0.061	0.109	4.95471e-10
1	Fibroblast2	TPM2	7.55371e-14	-0.302403	0.15	0.213	1.54662e-09
1	Fibroblast2	MDH1	1.76051e-13	-0.263832	0.144	0.208	3.60464e-09
1	Fibroblast2	COX7B	1.96782e-13	-0.308453	0.194	0.26	4.02912e-09
1	Fibroblast2	XIST	2.67131e-13	-0.462317	0.226	0.275	5.46951e-09
1	Fibroblast2	SEPW1	2.76448e-13	-0.274847	0.19	0.257	5.66028e-09
1	Fibroblast2	CHCHD10	3.08235e-13	-0.306883	0.13	0.189	6.31112e-09
1	Fibroblast2	EMC10	6.57319e-13	-0.324961	0.078	0.126	1.34586e-08
1	Fibroblast2	EEF1A2	7.7247e-13	-0.270821	0.057	0.101	1.58163e-08
1	Fibroblast2	UQCRH	9.1456e-13	-0.26559	0.154	0.215	1.87256e-08
1	Fibroblast2	VMP1	1.52735e-12	-0.526026	0.199	0.252	3.12726e-08
1	Fibroblast2	HLA-DRB1	3.097e-12	-0.477403	0.073	0.116	6.34111e-08
1	Fibroblast2	CYCS	8.23712e-12	-0.257292	0.116	0.169	1.68655e-07
1	Fibroblast2	NKTR	1.0493e-11	-0.260577	0.242	0.305	2.14843e-07
1	Fibroblast2	ACADVL	5.46521e-11	-0.254688	0.222	0.284	1.119e-06
1	Fibroblast2	COX17	5.21104e-10	-0.255834	0.093	0.138	1.06696e-05
1	Fibroblast2	PPFIBP1	2.18149e-09	-0.256224	0.147	0.196	4.4666e-05
1	Fibroblast2	ID1	7.92618e-09	-0.480676	0.111	0.15	0.000162288
1	Fibroblast2	FABP4	4.09544e-08	-0.392791	0.097	0.134	0.000838541
1	Fibroblast2	LPAR6	2.01221e-07	-0.508757	0.122	0.153	0.00412001
1	Fibroblast2	FABP5	2.78303e-07	-0.361332	0.137	0.173	0.00569825
1	Fibroblast2	C1QA	4.00754e-07	-0.267167	0.074	0.105	0.00820544
1	Fibroblast2	RBPJ	6.26287e-07	-0.342976	0.121	0.155	0.0128232
1	Fibroblast2	RNASE1	1.16147e-06	-0.316005	0.135	0.169	0.0237812
1	Fibroblast2	MKNK1	3.45743e-06	-0.311859	0.086	0.114	0.0707909
1	Fibroblast2	ZFP36	8.14446e-06	-0.302765	0.09	0.117	0.166758
1	Fibroblast2	ZEB2	1.70404e-05	-0.385287	0.18	0.207	0.348902
1	Fibroblast2	CD14	0.000176001	-0.288488	0.082	0.104	1
1	Fibroblast2	DAB2	0.000187458	-0.440944	0.113	0.134	1
2	Cardiomyocyte1	SORBS2	0	0.800033	0.808	0.327	0
2	Cardiomyocyte1	TTN	0	0.585543	0.974	0.658	0
2	Cardiomyocyte1	MALAT1	0	0.386757	1	1	0
2	Cardiomyocyte1	SLC8A1	3.03248e-260	0.781911	0.619	0.262	6.20901e-256
2	Cardiomyocyte1	NEBL	2.46067e-234	0.633228	0.683	0.306	5.03823e-230
2	Cardiomyocyte1	MYH7B	4.18903e-215	0.703848	0.521	0.213	8.57704e-211
2	Cardiomyocyte1	GSN	1.25898e-196	-1.36039	0.588	0.756	2.57776e-192
2	Cardiomyocyte1	MIR133A1HG	6.68965e-194	0.798117	0.377	0.137	1.36971e-189
2	Cardiomyocyte1	MGP	1.1904e-185	-1.0586	0.492	0.699	2.43735e-181
2	Cardiomyocyte1	IGFBP7	8.41607e-180	-1.2033	0.474	0.67	1.72319e-175
2	Cardiomyocyte1	DCN	6.80182e-179	-1.06346	0.774	0.863	1.39267e-174
2	Cardiomyocyte1	PDLIM5	9.52267e-176	0.648985	0.64	0.324	1.94977e-171
2	Cardiomyocyte1	BCO2	4.22492e-168	0.763624	0.395	0.162	8.65053e-164
2	Cardiomyocyte1	MYBPC3	1.53459e-165	0.55986	0.642	0.324	3.14207e-161
2	Cardiomyocyte1	CMYA5	6.34277e-162	0.465208	0.612	0.316	1.29868e-157
2	Cardiomyocyte1	PDE4DIP	1.91793e-159	0.524936	0.622	0.311	3.92697e-155
2	Cardiomyocyte1	HOOK2	1.69716e-150	0.630689	0.469	0.217	3.47493e-146
2	Cardiomyocyte1	RP11-532N4.2	7.31371e-147	0.639083	0.41	0.18	1.49748e-142
2	Cardiomyocyte1	TMSB4X	5.89355e-145	-0.779716	0.59	0.738	1.2067e-140
2	Cardiomyocyte1	MEG3	1.4757e-139	-1.50127	0.109	0.364	3.0215e-135
2	Cardiomyocyte1	COL6A2	9.56741e-139	-1.35563	0.193	0.437	1.95893e-134
2	Cardiomyocyte1	HSPB3	1.67526e-137	0.594474	0.435	0.201	3.4301e-133
2	Cardiomyocyte1	COL1A2	2.25226e-137	-1.58433	0.191	0.436	4.6115e-133
2	Cardiomyocyte1	B2M	9.55747e-132	-0.767053	0.614	0.743	1.95689e-127
2	Cardiomyocyte1	LDB3	2.29428e-129	0.553394	0.529	0.269	4.69753e-125
2	Cardiomyocyte1	ABCA6	1.33001e-128	-1.33095	0.128	0.373	2.72319e-124
2	Cardiomyocyte1	RYR2	7.78306e-128	0.571342	0.468	0.23	1.59358e-123
2	Cardiomyocyte1	LUM	6.38134e-127	-1.39361	0.236	0.458	1.30658e-122
2	Cardiomyocyte1	COL3A1	2.74275e-123	-1.63251	0.165	0.397	5.61577e-119
2	Cardiomyocyte1	PLIN5	1.57332e-122	0.659146	0.276	0.107	3.22138e-118
2	Cardiomyocyte1	TECRL	6.62002e-118	0.570198	0.435	0.214	1.35545e-113
2	Cardiomyocyte1	FN1	1.04216e-115	-1.56619	0.206	0.427	2.13383e-111
2	Cardiomyocyte1	CDH13	1.22373e-115	0.630916	0.321	0.138	2.5056e-111
2	Cardiomyocyte1	ABCA8	6.90107e-109	-1.25698	0.211	0.421	1.41299e-104
2	Cardiomyocyte1	TNNT2	7.51539e-109	0.320549	0.893	0.63	1.53878e-104
2	Cardiomyocyte1	PPM1K	3.81974e-107	0.531215	0.434	0.221	7.82092e-103
2	Cardiomyocyte1	CCDC80	7.7334e-104	-1.44374	0.142	0.349	1.58341e-99
2	Cardiomyocyte1	PLN	1.68954e-103	0.424442	0.587	0.338	3.45934e-99
2	Cardiomyocyte1	SERPINF1	8.1507e-102	-1.23248	0.305	0.482	1.66886e-97
2	Cardiomyocyte1	COL6A1	1.31716e-101	-1.09801	0.166	0.375	2.69688e-97
2	Cardiomyocyte1	ITM2B	4.84038e-96	-0.950271	0.349	0.517	9.91069e-92
2	Cardiomyocyte1	PDK4	2.97928e-93	0.531156	0.413	0.215	6.10008e-89
2	Cardiomyocyte1	RP11-499P20.2	1.39958e-92	0.536683	0.219	0.086	2.86565e-88
2	Cardiomyocyte1	AKAP13	5.53177e-92	0.495967	0.489	0.279	1.13263e-87
2	Cardiomyocyte1	SPARC	7.43433e-92	-1.21037	0.163	0.356	1.52218e-87
2	Cardiomyocyte1	FILIP1	1.02085e-90	0.48789	0.475	0.263	2.0902e-86
2	Cardiomyocyte1	HSPB7	3.33603e-90	0.434321	0.522	0.296	6.83053e-86
2	Cardiomyocyte1	PCDHGA10	5.86808e-89	0.537842	0.29	0.133	1.20149e-84
2	Cardiomyocyte1	PDGFRB	3.63779e-88	-1.21736	0.072	0.258	7.44837e-84
2	Cardiomyocyte1	SPARCL1	7.23394e-88	-0.824421	0.524	0.645	1.48115e-83
2	Cardiomyocyte1	COL6A3	9.45841e-84	-1.08075	0.13	0.314	1.93661e-79
2	Cardiomyocyte1	FHL2	1.81556e-82	0.319498	0.523	0.3	3.71737e-78
2	Cardiomyocyte1	COL1A1	1.22344e-80	-1.5727	0.131	0.307	2.50499e-76
2	Cardiomyocyte1	SCN7A	2.57395e-79	-1.00709	0.096	0.275	5.27016e-75
2	Cardiomyocyte1	CACNB2	3.48047e-79	0.509991	0.195	0.078	7.12626e-75
2	Cardiomyocyte1	TIMP1	7.07807e-78	-0.868175	0.376	0.52	1.44924e-73
2	Cardiomyocyte1	CST3	8.83487e-75	-0.691198	0.442	0.574	1.80894e-70
2	Cardiomyocyte1	ZFP36L1	2.0945e-74	-1.04353	0.092	0.259	4.2885e-70
2	Cardiomyocyte1	CCDC141	4.91877e-74	0.478944	0.3	0.151	1.00712e-69
2	Cardiomyocyte1	WSB1	1.7829e-73	-0.731668	0.307	0.47	3.65049e-69
2	Cardiomyocyte1	PKP2	5.59923e-73	0.495877	0.315	0.163	1.14644e-68
2	Cardiomyocyte1	LMO7	3.441e-71	0.513054	0.31	0.162	7.04545e-67
2	Cardiomyocyte1	VCAN	2.31394e-70	-1.05723	0.098	0.256	4.73779e-66
2	Cardiomyocyte1	TCF4	5.07437e-70	-0.934031	0.084	0.245	1.03898e-65
2	Cardiomyocyte1	RRAD	1.79859e-69	0.433386	0.295	0.15	3.68261e-65
2	Cardiomyocyte1	AQP7	1.85371e-69	0.475283	0.264	0.129	3.79547e-65
2	Cardiomyocyte1	CD63	4.67581e-69	-0.736103	0.347	0.491	9.57373e-65
2	Cardiomyocyte1	C7	5.13388e-67	-0.942989	0.235	0.389	1.05116e-62
2	Cardiomyocyte1	CEBPD	2.44276e-64	-0.822093	0.176	0.338	5.00155e-60
2	Cardiomyocyte1	VIM	3.93685e-62	-0.775883	0.284	0.428	8.0607e-58
2	Cardiomyocyte1	PCOLCE	4.39279e-62	-1.02955	0.066	0.208	8.99424e-58
2	Cardiomyocyte1	C1R	8.38527e-62	-1.06237	0.181	0.328	1.71688e-57
2	Cardiomyocyte1	HAND2-AS1	8.84307e-62	0.445882	0.245	0.121	1.81062e-57
2	Cardiomyocyte1	BGN	1.35231e-60	-1.04189	0.08	0.222	2.76885e-56
2	Cardiomyocyte1	ASPN	2.76321e-60	-1.02724	0.067	0.208	5.65767e-56
2	Cardiomyocyte1	ABCA9	3.10923e-60	-1.01209	0.071	0.211	6.36616e-56
2	Cardiomyocyte1	KIF21A	3.13699e-60	0.449524	0.186	0.083	6.42298e-56
2	Cardiomyocyte1	MLIP	1.02712e-59	0.478399	0.246	0.124	2.10303e-55
2	Cardiomyocyte1	SPRY1	1.07556e-58	-1.00005	0.086	0.226	2.2022e-54
2	Cardiomyocyte1	C14orf180	1.31779e-58	0.518754	0.191	0.087	2.69817e-54
2	Cardiomyocyte1	RP11-14N7.2	1.6032e-58	-0.891306	0.049	0.181	3.28255e-54
2	Cardiomyocyte1	C15orf41	7.24964e-58	0.471275	0.208	0.099	1.48436e-53
2	Cardiomyocyte1	SLMAP	2.91299e-57	0.418456	0.344	0.196	5.96434e-53
2	Cardiomyocyte1	JUNB	7.24799e-57	-0.953281	0.121	0.265	1.48403e-52
2	Cardiomyocyte1	HLA-B	1.02181e-56	-0.889466	0.182	0.324	2.09215e-52
2	Cardiomyocyte1	FBN1	5.60393e-56	-0.941503	0.097	0.234	1.1474e-51
2	Cardiomyocyte1	PPP1R12B	7.03666e-56	0.366399	0.34	0.194	1.44076e-51
2	Cardiomyocyte1	COL15A1	1.86777e-55	-0.876243	0.063	0.195	3.82426e-51
2	Cardiomyocyte1	ABCA10	2.17218e-55	-0.989205	0.051	0.178	4.44754e-51
2	Cardiomyocyte1	XIST	2.79403e-55	-0.815141	0.133	0.283	5.72077e-51
2	Cardiomyocyte1	GATA6-AS1	3.56911e-55	0.467412	0.22	0.11	7.30774e-51
2	Cardiomyocyte1	TMSB10	9.03476e-55	-0.761258	0.262	0.398	1.84987e-50
2	Cardiomyocyte1	C1S	8.99319e-54	-0.943002	0.149	0.287	1.84136e-49
2	Cardiomyocyte1	PSAP	1.66497e-53	-0.712138	0.187	0.331	3.40902e-49
2	Cardiomyocyte1	SERPINE2	6.03723e-53	-1.03522	0.067	0.194	1.23612e-48
2	Cardiomyocyte1	NEXN	6.12107e-53	0.390907	0.409	0.252	1.25329e-48
2	Cardiomyocyte1	ANKRD1	8.9776e-53	0.260949	0.494	0.315	1.83816e-48
2	Cardiomyocyte1	VMP1	2.62978e-52	-0.994449	0.124	0.258	5.38447e-48
2	Cardiomyocyte1	TNNI3	2.85746e-52	0.251276	0.831	0.61	5.85066e-48
2	Cardiomyocyte1	DMD	8.15998e-52	0.422313	0.326	0.189	1.67076e-47
2	Cardiomyocyte1	MMP2	1.81284e-51	-0.923946	0.128	0.261	3.71179e-47
2	Cardiomyocyte1	LPAR6	3.35338e-51	-0.998442	0.042	0.16	6.86605e-47
2	Cardiomyocyte1	IGF1	3.96357e-51	-0.925097	0.048	0.166	8.11542e-47
2	Cardiomyocyte1	DAB2	9.77754e-51	-1.00936	0.03	0.142	2.00195e-46
2	Cardiomyocyte1	TNXB	2.20307e-50	-0.905014	0.091	0.219	4.51078e-46
2	Cardiomyocyte1	ADH1B	1.24845e-49	-1.37254	0.244	0.361	2.5562e-45
2	Cardiomyocyte1	ELN	1.46966e-49	-0.872409	0.059	0.178	3.00913e-45
2	Cardiomyocyte1	NOVA1	1.97177e-49	-0.884151	0.051	0.169	4.03721e-45
2	Cardiomyocyte1	LGALS1	2.26137e-49	-0.687234	0.249	0.385	4.63016e-45
2	Cardiomyocyte1	POSTN	2.97666e-49	-1.37534	0.102	0.228	6.09471e-45
2	Cardiomyocyte1	MYLK3	9.58433e-49	0.448742	0.188	0.092	1.96239e-44
2	Cardiomyocyte1	EFNA5	1.99046e-48	0.45255	0.13	0.054	4.07546e-44
2	Cardiomyocyte1	RPS18	3.42787e-48	-0.615902	0.297	0.424	7.01857e-44
2	Cardiomyocyte1	RPL10	1.30625e-47	-0.5502	0.382	0.501	2.67454e-43
2	Cardiomyocyte1	FBLN1	2.48677e-47	-0.873504	0.123	0.25	5.09166e-43
2	Cardiomyocyte1	TFPI	2.94393e-47	-0.792346	0.105	0.231	6.0277e-43
2	Cardiomyocyte1	ENG	3.78171e-47	-0.80422	0.093	0.217	7.74305e-43
2	Cardiomyocyte1	ZEB2	5.10676e-47	-0.843276	0.09	0.215	1.04561e-42
2	Cardiomyocyte1	ASB11	7.12454e-47	0.394678	0.155	0.071	1.45875e-42
2	Cardiomyocyte1	RBM24	1.96364e-46	0.371149	0.186	0.092	4.02055e-42
2	Cardiomyocyte1	ANXA2	3.46983e-46	-0.758918	0.13	0.256	7.10449e-42
2	Cardiomyocyte1	PLAGL1	5.50327e-46	-0.829083	0.061	0.174	1.12679e-41
2	Cardiomyocyte1	DPT	1.24346e-45	-0.888594	0.078	0.195	2.54598e-41
2	Cardiomyocyte1	PABPC1	1.52991e-45	-0.716872	0.163	0.292	3.13249e-41
2	Cardiomyocyte1	ATP1A2	4.0545e-45	0.412719	0.209	0.109	8.30158e-41
2	Cardiomyocyte1	LTBP4	1.592e-44	-0.799564	0.127	0.25	3.25962e-40
2	Cardiomyocyte1	PTN	1.8388e-44	-0.844506	0.104	0.223	3.76495e-40
2	Cardiomyocyte1	LRRC2	4.03782e-44	0.437951	0.183	0.092	8.26744e-40
2	Cardiomyocyte1	DPY19L2	5.72939e-44	0.423449	0.18	0.09	1.17309e-39
2	Cardiomyocyte1	PTGIR	6.60944e-44	-0.833362	0.041	0.145	1.35328e-39
2	Cardiomyocyte1	CCL2	9.74459e-44	-0.965369	0.072	0.185	1.9952e-39
2	Cardiomyocyte1	FTL	1.40008e-43	-0.581074	0.379	0.485	2.86666e-39
2	Cardiomyocyte1	EEF1A1	1.40128e-43	-0.674833	0.253	0.375	2.86911e-39
2	Cardiomyocyte1	S100A4	1.76625e-43	-0.708188	0.21	0.331	3.6164e-39
2	Cardiomyocyte1	HLA-A	1.97387e-43	-0.732805	0.147	0.271	4.0415e-39
2	Cardiomyocyte1	RPL41	3.92976e-43	-0.516169	0.447	0.546	8.04619e-39
2	Cardiomyocyte1	FBLN2	5.39321e-43	-0.82579	0.069	0.18	1.10426e-38
2	Cardiomyocyte1	FTH1	6.02627e-43	-0.483578	0.55	0.618	1.23388e-38
2	Cardiomyocyte1	TYMP	8.84248e-43	-0.79594	0.028	0.126	1.8105e-38
2	Cardiomyocyte1	INADL	6.49502e-42	0.440131	0.175	0.088	1.32986e-37
2	Cardiomyocyte1	PDE7A	9.2867e-42	0.362383	0.247	0.14	1.90145e-37
2	Cardiomyocyte1	S100A6	1.01056e-41	-0.55275	0.402	0.5	2.06911e-37
2	Cardiomyocyte1	ID3	1.25695e-41	-0.878172	0.118	0.236	2.57361e-37
2	Cardiomyocyte1	RPLP1	1.43161e-41	-0.488664	0.489	0.572	2.93122e-37
2	Cardiomyocyte1	LRP1	2.61685e-41	-0.76634	0.127	0.243	5.35799e-37
2	Cardiomyocyte1	HES1	4.13517e-41	-0.968922	0.087	0.2	8.46677e-37
2	Cardiomyocyte1	APP	5.21792e-41	-0.685205	0.094	0.209	1.06837e-36
2	Cardiomyocyte1	CDH19	9.96074e-41	-0.813608	0.118	0.232	2.03946e-36
2	Cardiomyocyte1	H3F3B	1.17238e-40	-0.632169	0.327	0.432	2.40045e-36
2	Cardiomyocyte1	HSPG2	2.93436e-40	-0.720196	0.09	0.201	6.00811e-36
2	Cardiomyocyte1	RRBP1	9.61205e-40	-0.706269	0.057	0.159	1.96807e-35
2	Cardiomyocyte1	NRAP	2.47769e-39	0.282646	0.29	0.173	5.07306e-35
2	Cardiomyocyte1	HAND2	3.48354e-39	0.345542	0.195	0.105	7.13254e-35
2	Cardiomyocyte1	MYOM1	8.8659e-39	0.364262	0.263	0.156	1.81529e-34
2	Cardiomyocyte1	CTGF	9.04536e-39	-0.937058	0.055	0.154	1.85204e-34
2	Cardiomyocyte1	PRKAA2	1.64333e-38	0.357965	0.194	0.104	3.36471e-34
2	Cardiomyocyte1	MRC2	2.03285e-38	-0.717402	0.036	0.129	4.16227e-34
2	Cardiomyocyte1	CPEB4	2.86017e-38	0.366783	0.239	0.137	5.85619e-34
2	Cardiomyocyte1	LAMC1	1.86603e-37	-0.715946	0.09	0.194	3.8207e-33
2	Cardiomyocyte1	LINC00881	4.5312e-37	0.320585	0.169	0.086	9.27763e-33
2	Cardiomyocyte1	PDGFRA	8.21559e-37	-0.680387	0.042	0.134	1.68214e-32
2	Cardiomyocyte1	MS4A6A	9.46376e-37	-0.860938	0.041	0.133	1.9377e-32
2	Cardiomyocyte1	CILP	1.6761e-36	-0.82312	0.033	0.122	3.43182e-32
2	Cardiomyocyte1	FPGT-TNNI3K	2.17982e-36	0.419574	0.146	0.072	4.46318e-32
2	Cardiomyocyte1	CFLAR	2.36169e-36	0.282964	0.444	0.301	4.83555e-32
2	Cardiomyocyte1	KCNQ1OT1	3.11567e-36	-0.710387	0.14	0.251	6.37933e-32
2	Cardiomyocyte1	SPON2	3.54813e-36	-0.686416	0.03	0.116	7.26479e-32
2	Cardiomyocyte1	MXRA8	3.6156e-36	-0.62215	0.031	0.118	7.40293e-32
2	Cardiomyocyte1	EPM2AIP1	5.6843e-36	0.341093	0.295	0.185	1.16386e-31
2	Cardiomyocyte1	SERPING1	1.01022e-35	-0.665851	0.18	0.29	2.06842e-31
2	Cardiomyocyte1	EMILIN1	1.44061e-35	-0.673352	0.04	0.13	2.94966e-31
2	Cardiomyocyte1	SRPX	2.19031e-35	-0.797899	0.094	0.193	4.48466e-31
2	Cardiomyocyte1	SLC4A3	4.33257e-35	0.350931	0.16	0.082	8.87094e-31
2	Cardiomyocyte1	ANXA1	4.8076e-35	-0.716784	0.078	0.176	9.84355e-31
2	Cardiomyocyte1	MFAP4	5.8455e-35	-0.687348	0.04	0.129	1.19687e-30
2	Cardiomyocyte1	RPL3	1.28071e-34	-0.630232	0.199	0.307	2.62226e-30
2	Cardiomyocyte1	COL8A1	2.85303e-34	-0.614528	0.025	0.106	5.84158e-30
2	Cardiomyocyte1	BICC1	3.60357e-34	-0.672517	0.041	0.128	7.3783e-30
2	Cardiomyocyte1	ABLIM1	1.22477e-33	0.328361	0.274	0.171	2.50771e-29
2	Cardiomyocyte1	ZFP36L2	1.37502e-33	-0.67119	0.095	0.195	2.81535e-29
2	Cardiomyocyte1	AKAP6	1.45552e-33	0.355094	0.186	0.104	2.98017e-29
2	Cardiomyocyte1	COL5A2	1.93917e-33	-0.686472	0.039	0.124	3.97045e-29
2	Cardiomyocyte1	PALLD	2.00325e-33	0.298279	0.312	0.201	4.10166e-29
2	Cardiomyocyte1	TACC2	3.0337e-33	0.347161	0.188	0.105	6.2115e-29
2	Cardiomyocyte1	IGFBP4	3.25809e-33	-0.735716	0.096	0.192	6.67093e-29
2	Cardiomyocyte1	HPR	3.5866e-33	0.307031	0.114	0.052	7.34357e-29
2	Cardiomyocyte1	HSP90B1	3.99399e-33	-0.670767	0.101	0.201	8.17769e-29
2	Cardiomyocyte1	COL5A1	1.16738e-32	-0.660068	0.032	0.113	2.39021e-28
2	Cardiomyocyte1	CHD9	1.48894e-32	-0.501461	0.271	0.375	3.04861e-28
2	Cardiomyocyte1	NUDT4	5.84109e-32	0.264562	0.263	0.161	1.19596e-27
2	Cardiomyocyte1	PLEKHH2	9.54778e-32	-0.618121	0.029	0.106	1.95491e-27
2	Cardiomyocyte1	LTBP2	1.06872e-31	-0.636435	0.037	0.118	2.18821e-27
2	Cardiomyocyte1	RTN4	1.09568e-31	-0.600796	0.097	0.194	2.24341e-27
2	Cardiomyocyte1	CYR61	1.17178e-31	-0.727801	0.046	0.13	2.39922e-27
2	Cardiomyocyte1	EIF1B	3.06291e-31	0.274793	0.277	0.174	6.27131e-27
2	Cardiomyocyte1	CSDC2	5.32202e-31	0.340965	0.164	0.089	1.08968e-26
2	Cardiomyocyte1	F13A1	9.99094e-31	-0.884861	0.039	0.118	2.04564e-26
2	Cardiomyocyte1	RPL13A	1.68405e-30	-0.565781	0.309	0.401	3.44809e-26
2	Cardiomyocyte1	FGF12	2.00964e-30	0.343301	0.163	0.089	4.11473e-26
2	Cardiomyocyte1	S100A11	2.40344e-30	-0.650297	0.121	0.217	4.92104e-26
2	Cardiomyocyte1	CHRM2	2.77435e-30	0.28059	0.102	0.046	5.68048e-26
2	Cardiomyocyte1	HLA-C	3.594e-30	-0.661955	0.11	0.204	7.35871e-26
2	Cardiomyocyte1	CD81	5.11653e-30	-0.552742	0.163	0.262	1.04761e-25
2	Cardiomyocyte1	MEIS2	7.35913e-30	0.290925	0.271	0.172	1.50678e-25
2	Cardiomyocyte1	CD74	7.55065e-30	-0.763596	0.101	0.193	1.546e-25
2	Cardiomyocyte1	SERF2	1.07181e-29	-0.479627	0.361	0.446	2.19453e-25
2	Cardiomyocyte1	PDIA3	1.30933e-29	-0.636016	0.085	0.174	2.68086e-25
2	Cardiomyocyte1	AXL	1.55767e-29	-0.595989	0.039	0.117	3.18933e-25
2	Cardiomyocyte1	PARP14	1.98109e-29	-0.60019	0.028	0.102	4.05629e-25
2	Cardiomyocyte1	SF3B1	2.3962e-29	-0.583391	0.108	0.201	4.90621e-25
2	Cardiomyocyte1	TIMP3	3.45085e-29	-0.561127	0.217	0.32	7.06561e-25
2	Cardiomyocyte1	ADRB1	3.8248e-29	0.346862	0.131	0.066	7.83128e-25
2	Cardiomyocyte1	DUSP1	3.89725e-29	-0.638503	0.167	0.264	7.97962e-25
2	Cardiomyocyte1	RBPJ	4.33827e-29	-0.666857	0.072	0.159	8.8826e-25
2	Cardiomyocyte1	RPS2	7.70285e-29	-0.552842	0.284	0.374	1.57716e-24
2	Cardiomyocyte1	PCDHGA6	9.77992e-29	0.342333	0.105	0.05	2.00244e-24
2	Cardiomyocyte1	2020-09-07	1.77828e-28	-0.600623	0.141	0.235	3.64102e-24
2	Cardiomyocyte1	RPL11	2.27206e-28	-0.54892	0.244	0.339	4.65205e-24
2	Cardiomyocyte1	IFITM3	3.77691e-28	-0.546724	0.193	0.29	7.73322e-24
2	Cardiomyocyte1	HMGB1	4.05569e-28	-0.54279	0.201	0.298	8.30403e-24
2	Cardiomyocyte1	ABI3BP	4.73279e-28	-0.598734	0.056	0.136	9.69039e-24
2	Cardiomyocyte1	ZFP36	5.70158e-28	-0.63561	0.044	0.121	1.1674e-23
2	Cardiomyocyte1	LIMA1	6.51366e-28	-0.527961	0.033	0.105	1.33367e-23
2	Cardiomyocyte1	CFH	7.85688e-28	-0.683008	0.078	0.161	1.6087e-23
2	Cardiomyocyte1	SLC2A4	8.88598e-28	0.398791	0.15	0.082	1.8194e-23
2	Cardiomyocyte1	PLAC9	1.03832e-27	-0.564979	0.136	0.229	2.12596e-23
2	Cardiomyocyte1	FOS	1.13894e-27	-0.769159	0.043	0.118	2.33199e-23
2	Cardiomyocyte1	ACOT11	1.30474e-27	0.361595	0.14	0.075	2.67146e-23
2	Cardiomyocyte1	COL12A1	1.37341e-27	-0.605439	0.038	0.111	2.81206e-23
2	Cardiomyocyte1	COL18A1	1.38365e-27	-0.59768	0.047	0.123	2.83303e-23
2	Cardiomyocyte1	RPLP2	1.62593e-27	-0.534367	0.222	0.318	3.32909e-23
2	Cardiomyocyte1	HLA-E	1.80593e-27	-0.622883	0.087	0.173	3.69765e-23
2	Cardiomyocyte1	PPIB	2.31753e-27	-0.604239	0.12	0.209	4.74514e-23
2	Cardiomyocyte1	RNF207	4.0352e-27	0.337553	0.142	0.078	8.26208e-23
2	Cardiomyocyte1	2020-09-11	4.46552e-27	-0.472022	0.031	0.102	9.14315e-23
2	Cardiomyocyte1	IFI16	5.89932e-27	-0.564011	0.041	0.114	1.20788e-22
2	Cardiomyocyte1	RPS19	6.26045e-27	-0.486853	0.244	0.338	1.28183e-22
2	Cardiomyocyte1	ANKRD9	6.84409e-27	0.304086	0.172	0.099	1.40133e-22
2	Cardiomyocyte1	TACC1	1.02216e-26	-0.549872	0.048	0.125	2.09287e-22
2	Cardiomyocyte1	RPS28	1.07494e-26	-0.469623	0.284	0.377	2.20094e-22
2	Cardiomyocyte1	THBS2	1.56036e-26	-0.573273	0.034	0.103	3.19483e-22
2	Cardiomyocyte1	C9orf3	1.82557e-26	0.288328	0.281	0.185	3.73786e-22
2	Cardiomyocyte1	COL4A2	1.84588e-26	-0.596122	0.093	0.177	3.77944e-22
2	Cardiomyocyte1	KCNIP2	2.8884e-26	0.278975	0.107	0.052	5.91399e-22
2	Cardiomyocyte1	PLCXD3	4.22085e-26	0.375141	0.129	0.069	8.6422e-22
2	Cardiomyocyte1	CXCL12	8.47001e-26	-0.563828	0.048	0.12	1.73423e-21
2	Cardiomyocyte1	GRN	8.59552e-26	-0.561238	0.054	0.128	1.75993e-21
2	Cardiomyocyte1	NID1	1.01467e-25	-0.575772	0.079	0.16	2.07754e-21
2	Cardiomyocyte1	HACD1	1.3202e-25	0.29122	0.168	0.097	2.70311e-21
2	Cardiomyocyte1	MFAP5	1.3394e-25	-0.592489	0.099	0.184	2.74242e-21
2	Cardiomyocyte1	SKIL	1.4897e-25	-0.577154	0.05	0.122	3.05017e-21
2	Cardiomyocyte1	STAB1	2.58199e-25	-0.699739	0.046	0.117	5.28662e-21
2	Cardiomyocyte1	CBLB	2.75771e-25	0.250493	0.239	0.152	5.64641e-21
2	Cardiomyocyte1	DAPK2	2.9237e-25	0.371913	0.125	0.067	5.98627e-21
2	Cardiomyocyte1	PCDHGB6	3.28045e-25	0.263703	0.102	0.05	6.71672e-21
2	Cardiomyocyte1	COL4A1	1.27945e-24	-0.572688	0.072	0.149	2.61967e-20
2	Cardiomyocyte1	DDX5	1.46505e-24	-0.331092	0.528	0.573	2.99969e-20
2	Cardiomyocyte1	P4HB	1.50592e-24	-0.546996	0.076	0.153	3.08337e-20
2	Cardiomyocyte1	RP5-1096D14.6	2.68859e-24	0.362008	0.102	0.051	5.50489e-20
2	Cardiomyocyte1	TAGLN	2.84511e-24	-0.620192	0.081	0.158	5.82535e-20
2	Cardiomyocyte1	RPS9	3.40152e-24	-0.510229	0.195	0.283	6.96461e-20
2	Cardiomyocyte1	EMP1	4.12763e-24	-0.518846	0.04	0.108	8.45133e-20
2	Cardiomyocyte1	ACACB	6.57618e-24	0.302929	0.141	0.079	1.34647e-19
2	Cardiomyocyte1	ARHGAP29	6.9695e-24	-0.546636	0.071	0.146	1.427e-19
2	Cardiomyocyte1	FBLN5	7.026e-24	-0.541535	0.067	0.142	1.43857e-19
2	Cardiomyocyte1	TSC22D3	1.07477e-23	-0.546446	0.066	0.141	2.20059e-19
2	Cardiomyocyte1	ANXA5	1.32017e-23	-0.556334	0.097	0.176	2.70305e-19
2	Cardiomyocyte1	RPL3L	1.34484e-23	0.344743	0.127	0.069	2.75356e-19
2	Cardiomyocyte1	RBMS1	1.65126e-23	-0.483807	0.084	0.163	3.38096e-19
2	Cardiomyocyte1	ANKRD2	2.33039e-23	0.435229	0.173	0.104	4.77147e-19
2	Cardiomyocyte1	KCNJ2	2.83387e-23	0.374051	0.118	0.063	5.80235e-19
2	Cardiomyocyte1	CHN2	2.89017e-23	0.317191	0.151	0.087	5.91762e-19
2	Cardiomyocyte1	EFEMP1	2.98667e-23	-0.569743	0.044	0.111	6.1152e-19
2	Cardiomyocyte1	HNRNPDL	3.34688e-23	-0.456468	0.165	0.252	6.85273e-19
2	Cardiomyocyte1	RPS27	5.95002e-23	-0.431005	0.423	0.485	1.21827e-18
2	Cardiomyocyte1	RPS21	1.00516e-22	-0.532069	0.117	0.197	2.05807e-18
2	Cardiomyocyte1	LAMP1	1.39083e-22	-0.542598	0.059	0.128	2.84772e-18
2	Cardiomyocyte1	CD59	1.3928e-22	-0.550274	0.123	0.203	2.85177e-18
2	Cardiomyocyte1	FIBIN	1.42541e-22	-0.50681	0.042	0.107	2.91853e-18
2	Cardiomyocyte1	LEPROT	1.54498e-22	-0.517199	0.084	0.159	3.16334e-18
2	Cardiomyocyte1	RIC3	3.24676e-22	0.29127	0.141	0.081	6.64773e-18
2	Cardiomyocyte1	TMED9	3.52462e-22	-0.533243	0.072	0.143	7.21667e-18
2	Cardiomyocyte1	PPARGC1A	3.74146e-22	0.296313	0.102	0.053	7.66064e-18
2	Cardiomyocyte1	ECM1	3.90014e-22	-0.496675	0.045	0.109	7.98554e-18
2	Cardiomyocyte1	PDIA6	4.41054e-22	-0.516577	0.057	0.125	9.03059e-18
2	Cardiomyocyte1	SEPP1	4.44543e-22	-0.574373	0.139	0.218	9.10202e-18
2	Cardiomyocyte1	LAPTM4A	4.6378e-22	-0.534675	0.23	0.306	9.49591e-18
2	Cardiomyocyte1	RP11-23P13.6	4.79173e-22	0.352122	0.101	0.052	9.81108e-18
2	Cardiomyocyte1	HLA-DRB1	5.23339e-22	-0.69604	0.052	0.118	1.07154e-17
2	Cardiomyocyte1	PTMA	5.91619e-22	-0.507401	0.259	0.338	1.21134e-17
2	Cardiomyocyte1	RNASE1	1.2033e-21	-0.583031	0.097	0.172	2.46376e-17
2	Cardiomyocyte1	HNRNPA2B1	1.25234e-21	-0.450175	0.207	0.291	2.56417e-17
2	Cardiomyocyte1	FCGRT	1.50684e-21	-0.542188	0.062	0.13	3.08526e-17
2	Cardiomyocyte1	RPS15	1.52631e-21	-0.463245	0.266	0.348	3.12512e-17
2	Cardiomyocyte1	HES4	1.85381e-21	-0.516306	0.076	0.148	3.79567e-17
2	Cardiomyocyte1	TLE4	1.91007e-21	-0.559024	0.098	0.172	3.91087e-17
2	Cardiomyocyte1	RPL28	2.83146e-21	-0.499572	0.139	0.218	5.79742e-17
2	Cardiomyocyte1	TMEM71	2.97246e-21	0.290194	0.145	0.086	6.08612e-17
2	Cardiomyocyte1	RPL34	3.34656e-21	-0.442686	0.414	0.47	6.85209e-17
2	Cardiomyocyte1	HSPA5	5.41035e-21	-0.545305	0.114	0.189	1.10777e-16
2	Cardiomyocyte1	FSTL1	6.01008e-21	-0.529359	0.189	0.268	1.23056e-16
2	Cardiomyocyte1	TUBA1B	8.32416e-21	-0.481237	0.082	0.154	1.70437e-16
2	Cardiomyocyte1	FBXW7	8.69532e-21	0.277493	0.15	0.09	1.78037e-16
2	Cardiomyocyte1	ARPC1B	1.14413e-20	-0.525328	0.042	0.102	2.3426e-16
2	Cardiomyocyte1	MUM1	1.76239e-20	-0.465236	0.095	0.167	3.6085e-16
2	Cardiomyocyte1	SOD3	1.79665e-20	-0.49548	0.048	0.111	3.67865e-16
2	Cardiomyocyte1	TMEM67	2.47967e-20	0.282268	0.14	0.083	5.07712e-16
2	Cardiomyocyte1	ID1	4.89734e-20	-0.741565	0.084	0.152	1.00273e-15
2	Cardiomyocyte1	MRPS25	5.01953e-20	0.279733	0.157	0.096	1.02775e-15
2	Cardiomyocyte1	FMO2	5.69824e-20	-0.491914	0.046	0.106	1.16671e-15
2	Cardiomyocyte1	ARGLU1	6.34375e-20	-0.465657	0.121	0.196	1.29888e-15
2	Cardiomyocyte1	MICAL3	8.94779e-20	0.346634	0.114	0.064	1.83206e-15
2	Cardiomyocyte1	LHFP	1.15832e-19	-0.4867	0.079	0.147	2.37167e-15
2	Cardiomyocyte1	ID2	1.34105e-19	-0.578487	0.052	0.113	2.74579e-15
2	Cardiomyocyte1	GNB2L1	2.0547e-19	-0.437535	0.095	0.167	4.20701e-15
2	Cardiomyocyte1	SLC16A7	2.22014e-19	0.255413	0.218	0.146	4.54573e-15
2	Cardiomyocyte1	CRISPLD2	2.42909e-19	-0.43715	0.051	0.113	4.97356e-15
2	Cardiomyocyte1	AKR1C1	2.55595e-19	-0.529432	0.059	0.12	5.2333e-15
2	Cardiomyocyte1	IGFBP5	2.94786e-19	-0.637947	0.093	0.162	6.03574e-15
2	Cardiomyocyte1	ARPC2	3.01507e-19	-0.509408	0.083	0.149	6.17335e-15
2	Cardiomyocyte1	CD163	3.50269e-19	-0.644223	0.051	0.111	7.17175e-15
2	Cardiomyocyte1	PCOLCE2	4.23208e-19	-0.658343	0.094	0.161	8.66518e-15
2	Cardiomyocyte1	NCAM1	7.55362e-19	0.274071	0.114	0.065	1.5466e-14
2	Cardiomyocyte1	HNRNPH1	9.76692e-19	-0.370495	0.335	0.409	1.99978e-14
2	Cardiomyocyte1	C1orf56	9.98056e-19	-0.369638	0.143	0.222	2.04352e-14
2	Cardiomyocyte1	CALM2	1.06755e-18	-0.411916	0.228	0.304	2.1858e-14
2	Cardiomyocyte1	SRSF7	1.20594e-18	-0.439043	0.138	0.212	2.46916e-14
2	Cardiomyocyte1	RSRP1	1.65095e-18	-0.395076	0.293	0.363	3.38032e-14
2	Cardiomyocyte1	CALR	1.68937e-18	-0.433172	0.092	0.16	3.45899e-14
2	Cardiomyocyte1	RPS3	1.87634e-18	-0.461934	0.158	0.233	3.8418e-14
2	Cardiomyocyte1	CFL1	1.88886e-18	-0.448736	0.077	0.142	3.86745e-14
2	Cardiomyocyte1	RAC1	1.99985e-18	-0.503625	0.072	0.135	4.09469e-14
2	Cardiomyocyte1	DPYSL2	2.05669e-18	-0.457385	0.066	0.128	4.21107e-14
2	Cardiomyocyte1	NFE2L2	2.36663e-18	-0.462529	0.077	0.141	4.84568e-14
2	Cardiomyocyte1	RPL8	2.57612e-18	-0.472853	0.206	0.279	5.2746e-14
2	Cardiomyocyte1	TIMP2	2.61438e-18	-0.465843	0.069	0.132	5.35295e-14
2	Cardiomyocyte1	DYNLL1	3.3522e-18	-0.478589	0.086	0.151	6.86363e-14
2	Cardiomyocyte1	CD14	3.90382e-18	-0.57901	0.05	0.107	7.99307e-14
2	Cardiomyocyte1	LAMB1	3.94106e-18	-0.418371	0.084	0.151	8.06931e-14
2	Cardiomyocyte1	S100A10	3.96635e-18	-0.480812	0.082	0.146	8.1211e-14
2	Cardiomyocyte1	CD99	4.07704e-18	-0.469958	0.102	0.169	8.34774e-14
2	Cardiomyocyte1	HSF1	5.23605e-18	0.29802	0.183	0.12	1.07208e-13
2	Cardiomyocyte1	ITGB1	6.6283e-18	-0.450945	0.188	0.261	1.35714e-13
2	Cardiomyocyte1	RPS14	7.94049e-18	-0.414482	0.274	0.345	1.62582e-13
2	Cardiomyocyte1	MYOM2	8.11434e-18	0.282828	0.186	0.123	1.66141e-13
2	Cardiomyocyte1	CFD	1.00663e-17	-0.621351	0.681	0.656	2.06107e-13
2	Cardiomyocyte1	PMP22	1.83317e-17	-0.474117	0.105	0.171	3.75342e-13
2	Cardiomyocyte1	TMEM59	1.99048e-17	-0.528739	0.137	0.202	4.07551e-13
2	Cardiomyocyte1	CTSZ	3.77964e-17	-0.478565	0.049	0.103	7.73882e-13
2	Cardiomyocyte1	SERPINH1	4.94394e-17	-0.43782	0.051	0.106	1.01227e-12
2	Cardiomyocyte1	RPLP0	4.94506e-17	-0.464403	0.176	0.245	1.0125e-12
2	Cardiomyocyte1	SLC38A2	5.12807e-17	-0.445242	0.124	0.192	1.04997e-12
2	Cardiomyocyte1	RPL21	5.85655e-17	-0.436155	0.323	0.383	1.19913e-12
2	Cardiomyocyte1	ATP6AP2	6.48543e-17	-0.421406	0.053	0.108	1.32789e-12
2	Cardiomyocyte1	RPL27A	6.92585e-17	-0.426736	0.199	0.27	1.41807e-12
2	Cardiomyocyte1	PPP1R16A	8.19602e-17	0.289705	0.11	0.064	1.67813e-12
2	Cardiomyocyte1	RORA	8.62981e-17	-0.45717	0.079	0.14	1.76695e-12
2	Cardiomyocyte1	APLP2	8.94663e-17	-0.452265	0.066	0.124	1.83182e-12
2	Cardiomyocyte1	RPS27A	9.15629e-17	-0.461392	0.251	0.316	1.87475e-12
2	Cardiomyocyte1	EIF4A1	1.46194e-16	-0.416631	0.062	0.12	2.99332e-12
2	Cardiomyocyte1	CALU	1.60156e-16	-0.408802	0.056	0.112	3.27919e-12
2	Cardiomyocyte1	EXOG	1.91339e-16	0.356261	0.164	0.108	3.91767e-12
2	Cardiomyocyte1	VIMP	2.06946e-16	-0.46862	0.109	0.173	4.23722e-12
2	Cardiomyocyte1	RPL7	2.15152e-16	-0.443049	0.259	0.324	4.40524e-12
2	Cardiomyocyte1	RPS4X	2.23131e-16	-0.41043	0.18	0.25	4.5686e-12
2	Cardiomyocyte1	AHNAK	2.33785e-16	-0.383426	0.07	0.129	4.78675e-12
2	Cardiomyocyte1	TM4SF1	2.34675e-16	-0.541923	0.065	0.12	4.80496e-12
2	Cardiomyocyte1	NKTR	4.62202e-16	-0.397772	0.235	0.304	9.46358e-12
2	Cardiomyocyte1	MEF2C	4.92243e-16	-0.487283	0.099	0.161	1.00787e-11
2	Cardiomyocyte1	SEC62	5.9385e-16	-0.411714	0.154	0.221	1.21591e-11
2	Cardiomyocyte1	RPS16	6.05953e-16	-0.421292	0.157	0.225	1.24069e-11
2	Cardiomyocyte1	MFGE8	9.06528e-16	-0.422637	0.252	0.319	1.85612e-11
2	Cardiomyocyte1	OAZ1	9.38288e-16	-0.449268	0.181	0.246	1.92114e-11
2	Cardiomyocyte1	CTSB	1.08609e-15	-0.50567	0.109	0.171	2.22377e-11
2	Cardiomyocyte1	HERPUD1	1.09335e-15	-0.48699	0.105	0.166	2.23863e-11
2	Cardiomyocyte1	HIF3A	1.09794e-15	0.293103	0.195	0.133	2.24804e-11
2	Cardiomyocyte1	RPL18A	1.36183e-15	-0.454596	0.193	0.257	2.78834e-11
2	Cardiomyocyte1	RPS6	1.4983e-15	-0.452429	0.238	0.301	3.06777e-11
2	Cardiomyocyte1	FAM198B	1.82642e-15	-0.38984	0.049	0.101	3.73959e-11
2	Cardiomyocyte1	PLTP	2.15066e-15	-0.49079	0.106	0.165	4.40347e-11
2	Cardiomyocyte1	TUBB	2.19332e-15	-0.396106	0.066	0.122	4.49083e-11
2	Cardiomyocyte1	PRELP	2.46142e-15	-0.46511	0.119	0.181	5.03977e-11
2	Cardiomyocyte1	PRMT2	2.64418e-15	-0.383409	0.066	0.122	5.41396e-11
2	Cardiomyocyte1	RABAC1	2.75164e-15	-0.412118	0.086	0.145	5.63397e-11
2	Cardiomyocyte1	MAP1B	5.62339e-15	-0.382131	0.05	0.101	1.15139e-10
2	Cardiomyocyte1	GAPDH	6.04197e-15	-0.436398	0.305	0.362	1.23709e-10
2	Cardiomyocyte1	A2M	7.95807e-15	-0.483005	0.107	0.166	1.62941e-10
2	Cardiomyocyte1	ATP1B1	9.4139e-15	0.287352	0.219	0.156	1.9275e-10
2	Cardiomyocyte1	RPL13	9.59812e-15	-0.347066	0.348	0.405	1.96522e-10
2	Cardiomyocyte1	TMBIM6	9.72869e-15	-0.443998	0.156	0.218	1.99195e-10
2	Cardiomyocyte1	CCNL1	1.22873e-14	-0.420783	0.083	0.139	2.51583e-10
2	Cardiomyocyte1	RPL15	1.2818e-14	-0.444381	0.271	0.327	2.62448e-10
2	Cardiomyocyte1	EMP3	1.47687e-14	-0.462639	0.089	0.144	3.0239e-10
2	Cardiomyocyte1	EEF2	1.47978e-14	-0.414731	0.119	0.179	3.02986e-10
2	Cardiomyocyte1	CNN3	1.70426e-14	-0.380786	0.052	0.102	3.48947e-10
2	Cardiomyocyte1	CEBPB	2.24358e-14	-0.41511	0.083	0.14	4.59373e-10
2	Cardiomyocyte1	ADD1	2.47875e-14	-0.415698	0.058	0.109	5.07525e-10
2	Cardiomyocyte1	LCLAT1	2.55556e-14	0.289433	0.113	0.07	5.2325e-10
2	Cardiomyocyte1	BNIP3L	3.02707e-14	-0.378254	0.054	0.105	6.19793e-10
2	Cardiomyocyte1	TTC14	3.19203e-14	-0.38762	0.096	0.154	6.53568e-10
2	Cardiomyocyte1	TAGLN2	3.47632e-14	-0.43157	0.059	0.108	7.11776e-10
2	Cardiomyocyte1	LAMB2	3.48613e-14	-0.361277	0.062	0.114	7.13786e-10
2	Cardiomyocyte1	GADD45B	3.4887e-14	-0.458299	0.115	0.174	7.14312e-10
2	Cardiomyocyte1	LAMA2	3.49991e-14	-0.421372	0.178	0.239	7.16606e-10
2	Cardiomyocyte1	RPS3A	5.56298e-14	-0.391861	0.189	0.252	1.13902e-09
2	Cardiomyocyte1	MTRNR2L12	5.73054e-14	-0.468066	0.124	0.182	1.17333e-09
2	Cardiomyocyte1	TMEM165	7.58343e-14	-0.359227	0.095	0.151	1.55271e-09
2	Cardiomyocyte1	CYBA	8.97768e-14	-0.394375	0.096	0.152	1.83818e-09
2	Cardiomyocyte1	RPS23	9.84221e-14	-0.376791	0.223	0.284	2.01519e-09
2	Cardiomyocyte1	MKNK1	1.00866e-13	-0.406009	0.065	0.116	2.06523e-09
2	Cardiomyocyte1	ADD3	1.11898e-13	-0.309741	0.088	0.145	2.29111e-09
2	Cardiomyocyte1	CACNA1C	1.16663e-13	0.257156	0.134	0.088	2.38868e-09
2	Cardiomyocyte1	RPL39	1.16805e-13	-0.453712	0.225	0.282	2.39159e-09
2	Cardiomyocyte1	GLUL	1.21095e-13	-0.405731	0.091	0.147	2.47942e-09
2	Cardiomyocyte1	ATM	1.31749e-13	-0.436726	0.082	0.135	2.69755e-09
2	Cardiomyocyte1	KMT2E	2.1632e-13	-0.370979	0.131	0.19	4.42916e-09
2	Cardiomyocyte1	RPL32	3.27859e-13	-0.396843	0.251	0.309	6.71292e-09
2	Cardiomyocyte1	IFI27	4.11748e-13	-0.455618	0.106	0.16	8.43055e-09
2	Cardiomyocyte1	RPL37A	6.15958e-13	-0.355591	0.258	0.316	1.26117e-08
2	Cardiomyocyte1	SUMO1	6.59726e-13	-0.346866	0.096	0.15	1.35079e-08
2	Cardiomyocyte1	IL6ST	7.64326e-13	-0.363448	0.075	0.126	1.56496e-08
2	Cardiomyocyte1	CTSL	9.21789e-13	-0.381888	0.084	0.135	1.88736e-08
2	Cardiomyocyte1	RPL10A	1.0187e-12	-0.394264	0.135	0.191	2.08579e-08
2	Cardiomyocyte1	HNRNPK	1.07941e-12	-0.333683	0.096	0.15	2.2101e-08
2	Cardiomyocyte1	SRSF11	1.24414e-12	-0.368491	0.14	0.196	2.54738e-08
2	Cardiomyocyte1	C3	1.35253e-12	-0.53908	0.162	0.214	2.76931e-08
2	Cardiomyocyte1	DDIT4	1.35569e-12	-0.458993	0.062	0.109	2.77577e-08
2	Cardiomyocyte1	RPS29	1.38108e-12	-0.386988	0.246	0.302	2.82776e-08
2	Cardiomyocyte1	RPL36	1.392e-12	-0.396384	0.213	0.27	2.85013e-08
2	Cardiomyocyte1	PRKCDBP	1.42479e-12	-0.37203	0.058	0.104	2.91726e-08
2	Cardiomyocyte1	RNH1	1.59232e-12	-0.373607	0.068	0.116	3.26028e-08
2	Cardiomyocyte1	TUBA1A	1.9704e-12	-0.395025	0.056	0.101	4.03438e-08
2	Cardiomyocyte1	RPS15A	2.0479e-12	-0.375942	0.204	0.26	4.19307e-08
2	Cardiomyocyte1	HNRNPA3	2.89425e-12	-0.318404	0.119	0.175	5.92599e-08
2	Cardiomyocyte1	PHLDB1	3.49085e-12	-0.384815	0.064	0.11	7.14752e-08
2	Cardiomyocyte1	RPL5	3.51221e-12	-0.382906	0.122	0.177	7.19125e-08
2	Cardiomyocyte1	JMJD1C	4.92073e-12	-0.37243	0.13	0.184	1.00752e-07
2	Cardiomyocyte1	LTBP1	5.91881e-12	-0.367063	0.069	0.115	1.21188e-07
2	Cardiomyocyte1	ARHGAP21	6.43961e-12	-0.353141	0.066	0.111	1.31851e-07
2	Cardiomyocyte1	LDHA	6.76299e-12	-0.430216	0.103	0.153	1.38472e-07
2	Cardiomyocyte1	ACTA1	7.19242e-12	-0.410981	0.253	0.315	1.47265e-07
2	Cardiomyocyte1	FAM133B	7.44803e-12	-0.379411	0.099	0.151	1.52498e-07
2	Cardiomyocyte1	CD9	9.08075e-12	-0.42363	0.078	0.126	1.85928e-07
2	Cardiomyocyte1	SARAF	9.79517e-12	-0.392024	0.081	0.129	2.00556e-07
2	Cardiomyocyte1	ODF2L	1.03026e-11	-0.352304	0.06	0.103	2.10945e-07
2	Cardiomyocyte1	EIF1	1.53787e-11	-0.351346	0.359	0.401	3.14879e-07
2	Cardiomyocyte1	RBM39	2.01061e-11	-0.338765	0.229	0.282	4.11673e-07
2	Cardiomyocyte1	CCZ1	3.22924e-11	-0.329062	0.074	0.12	6.61187e-07
2	Cardiomyocyte1	APOD	3.76833e-11	-0.563448	0.748	0.7	7.71566e-07
2	Cardiomyocyte1	SEC31A	3.89356e-11	-0.327369	0.083	0.129	7.97206e-07
2	Cardiomyocyte1	FNDC3B	4.15335e-11	-0.301349	0.062	0.106	8.50399e-07
2	Cardiomyocyte1	NHLRC3	4.20086e-11	-0.307528	0.07	0.115	8.60125e-07
2	Cardiomyocyte1	RARRES1	4.27548e-11	-0.874436	0.215	0.249	8.75405e-07
2	Cardiomyocyte1	LINC00657	4.37174e-11	-0.329866	0.074	0.12	8.95114e-07
2	Cardiomyocyte1	FABP5	4.40773e-11	-0.507296	0.125	0.174	9.02483e-07
2	Cardiomyocyte1	PFDN5	4.5998e-11	-0.327407	0.132	0.185	9.41809e-07
2	Cardiomyocyte1	HSP90AA1	4.67378e-11	-0.442288	0.144	0.194	9.56956e-07
2	Cardiomyocyte1	ENO1	5.28484e-11	-0.320886	0.06	0.102	1.08207e-06
2	Cardiomyocyte1	CLIC1	5.67763e-11	-0.395361	0.06	0.102	1.16249e-06
2	Cardiomyocyte1	CALM1	5.90845e-11	-0.368275	0.123	0.174	1.20976e-06
2	Cardiomyocyte1	CD151	5.99771e-11	-0.366537	0.106	0.154	1.22803e-06
2	Cardiomyocyte1	RPS5	6.68843e-11	-0.380983	0.105	0.153	1.36946e-06
2	Cardiomyocyte1	EEF1D	7.06854e-11	-0.360892	0.131	0.183	1.44728e-06
2	Cardiomyocyte1	PFN1	7.32046e-11	-0.391461	0.12	0.168	1.49886e-06
2	Cardiomyocyte1	RHOA	7.76063e-11	-0.323678	0.062	0.105	1.58899e-06
2	Cardiomyocyte1	HNRNPA1	8.64778e-11	-0.329157	0.117	0.167	1.77063e-06
2	Cardiomyocyte1	GTF2I	8.9253e-11	-0.369648	0.086	0.132	1.82746e-06
2	Cardiomyocyte1	DAD1	1.11996e-10	-0.397431	0.065	0.106	2.29313e-06
2	Cardiomyocyte1	ORMDL1	1.33383e-10	-0.333281	0.093	0.14	2.73102e-06
2	Cardiomyocyte1	PTPRS	1.3399e-10	-0.327001	0.083	0.13	2.74345e-06
2	Cardiomyocyte1	MGST1	1.65708e-10	-0.555839	0.144	0.187	3.39286e-06
2	Cardiomyocyte1	PHYKPL	1.73706e-10	-0.329673	0.097	0.144	3.55664e-06
2	Cardiomyocyte1	PNRC1	1.7467e-10	-0.413205	0.134	0.182	3.57637e-06
2	Cardiomyocyte1	SON	1.9896e-10	-0.293344	0.355	0.397	4.0737e-06
2	Cardiomyocyte1	TMED2	2.09915e-10	-0.353625	0.063	0.104	4.29802e-06
2	Cardiomyocyte1	ATP6V1G1	2.14185e-10	-0.314971	0.072	0.116	4.38543e-06
2	Cardiomyocyte1	TPT1	2.14496e-10	-0.357771	0.232	0.281	4.39181e-06
2	Cardiomyocyte1	GCC2	2.17819e-10	-0.312034	0.077	0.121	4.45984e-06
2	Cardiomyocyte1	CDC42SE1	2.592e-10	-0.33119	0.099	0.148	5.30712e-06
2	Cardiomyocyte1	CELF1	2.65136e-10	-0.353332	0.066	0.108	5.42866e-06
2	Cardiomyocyte1	RGS5	3.68732e-10	-0.623661	0.062	0.102	7.54979e-06
2	Cardiomyocyte1	COX6A1	3.93279e-10	-0.373289	0.083	0.126	8.05239e-06
2	Cardiomyocyte1	PTRF	3.9871e-10	-0.343193	0.065	0.106	8.16359e-06
2	Cardiomyocyte1	MORF4L1	4.01952e-10	-0.361823	0.127	0.174	8.22997e-06
2	Cardiomyocyte1	FKBP2	4.14929e-10	-0.341742	0.1	0.146	8.49567e-06
2	Cardiomyocyte1	RAB6A	4.16544e-10	-0.314552	0.072	0.115	8.52874e-06
2	Cardiomyocyte1	RHEB	4.9161e-10	-0.31392	0.074	0.116	1.00657e-05
2	Cardiomyocyte1	HP1BP3	4.99463e-10	-0.377465	0.104	0.149	1.02265e-05
2	Cardiomyocyte1	PPIC	5.40095e-10	-0.341111	0.067	0.108	1.10585e-05
2	Cardiomyocyte1	GABARAPL2	6.12374e-10	-0.353214	0.088	0.132	1.25384e-05
2	Cardiomyocyte1	DDX3X	6.16194e-10	-0.278441	0.06	0.101	1.26166e-05
2	Cardiomyocyte1	TCF25	6.19563e-10	-0.281195	0.062	0.103	1.26856e-05
2	Cardiomyocyte1	FAU	7.06173e-10	-0.385935	0.177	0.224	1.44589e-05
2	Cardiomyocyte1	RPS12	9.93469e-10	-0.387009	0.145	0.191	2.03413e-05
2	Cardiomyocyte1	RPL6	1.038e-09	-0.376553	0.15	0.196	2.1253e-05
2	Cardiomyocyte1	TM2D1	1.1537e-09	-0.364136	0.064	0.102	2.3622e-05
2	Cardiomyocyte1	MPZL1	1.41741e-09	-0.33366	0.065	0.105	2.90214e-05
2	Cardiomyocyte1	NFIA	1.49021e-09	-0.283572	0.124	0.172	3.05121e-05
2	Cardiomyocyte1	RPL14	1.71388e-09	-0.414204	0.135	0.18	3.50917e-05
2	Cardiomyocyte1	ALDOA	2.01432e-09	-0.33203	0.232	0.279	4.12432e-05
2	Cardiomyocyte1	RPS24	2.27877e-09	-0.391977	0.18	0.224	4.66579e-05
2	Cardiomyocyte1	NFIB	2.40877e-09	-0.333663	0.238	0.283	4.93195e-05
2	Cardiomyocyte1	ARPC5	2.7478e-09	-0.355763	0.074	0.114	5.62611e-05
2	Cardiomyocyte1	RPL7A	3.23514e-09	-0.318578	0.12	0.165	6.62394e-05
2	Cardiomyocyte1	SEC23A	3.28035e-09	-0.30553	0.067	0.106	6.71652e-05
2	Cardiomyocyte1	NPC2	3.67625e-09	-0.325778	0.072	0.111	7.52712e-05
2	Cardiomyocyte1	CD164	3.75792e-09	-0.320005	0.073	0.113	7.69435e-05
2	Cardiomyocyte1	THUMPD3-AS1	4.29755e-09	-0.361559	0.275	0.314	8.79923e-05
2	Cardiomyocyte1	RPSA	4.63643e-09	-0.31799	0.094	0.136	9.49308e-05
2	Cardiomyocyte1	H3F3A	4.78542e-09	-0.333524	0.146	0.192	9.79814e-05
2	Cardiomyocyte1	RHOB	5.05717e-09	-0.320062	0.066	0.104	0.000103545
2	Cardiomyocyte1	EMP2	5.35357e-09	-0.339393	0.086	0.126	0.000109614
2	Cardiomyocyte1	CCNI	5.63428e-09	-0.304951	0.069	0.107	0.000115362
2	Cardiomyocyte1	KIF5B	5.68502e-09	-0.265311	0.08	0.121	0.000116401
2	Cardiomyocyte1	RPL9	5.70637e-09	-0.321643	0.152	0.199	0.000116838
2	Cardiomyocyte1	IFITM2	6.49037e-09	-0.312424	0.103	0.146	0.00013289
2	Cardiomyocyte1	FLCN	6.49382e-09	0.325282	0.131	0.094	0.000132961
2	Cardiomyocyte1	RPS13	6.8286e-09	-0.378282	0.193	0.236	0.000139816
2	Cardiomyocyte1	RPL31	7.23351e-09	-0.339081	0.241	0.283	0.000148106
2	Cardiomyocyte1	CSTB	7.26239e-09	-0.309474	0.069	0.107	0.000148697
2	Cardiomyocyte1	BAZ2B	7.31921e-09	-0.282283	0.103	0.146	0.000149861
2	Cardiomyocyte1	ARF1	7.49912e-09	-0.337114	0.066	0.103	0.000153544
2	Cardiomyocyte1	IGFBP3	7.6095e-09	-0.523702	0.065	0.101	0.000155805
2	Cardiomyocyte1	RPS11	9.6945e-09	-0.361079	0.126	0.169	0.000198495
2	Cardiomyocyte1	FLNA	1.09358e-08	-0.295732	0.084	0.124	0.000223911
2	Cardiomyocyte1	DDX18	1.42339e-08	-0.285392	0.071	0.109	0.000291438
2	Cardiomyocyte1	RPL12	1.62526e-08	-0.3675	0.163	0.206	0.000332773
2	Cardiomyocyte1	TRIM56	1.63888e-08	-0.366718	0.086	0.125	0.00033556
2	Cardiomyocyte1	RPL4	1.64868e-08	-0.273563	0.083	0.122	0.000337567
2	Cardiomyocyte1	FABP4	1.99517e-08	-0.381789	0.093	0.133	0.000408512
2	Cardiomyocyte1	RPS20	2.12776e-08	-0.316373	0.154	0.198	0.000435658
2	Cardiomyocyte1	RPS8	2.20439e-08	-0.357968	0.162	0.205	0.000451348
2	Cardiomyocyte1	RPS17	2.24069e-08	-0.340767	0.165	0.208	0.000458781
2	Cardiomyocyte1	THOC2	2.41618e-08	-0.311891	0.065	0.101	0.000494712
2	Cardiomyocyte1	CYB5R3	3.03477e-08	-0.342109	0.083	0.12	0.00062137
2	Cardiomyocyte1	RPL30	3.07094e-08	-0.356024	0.151	0.193	0.000628775
2	Cardiomyocyte1	ARID4B	3.36939e-08	-0.300699	0.069	0.105	0.000689884
2	Cardiomyocyte1	RPL19	3.62693e-08	-0.357014	0.192	0.233	0.000742614
2	Cardiomyocyte1	GLG1	3.75519e-08	-0.253687	0.069	0.105	0.000768874
2	Cardiomyocyte1	LAMTOR5	3.92286e-08	-0.303379	0.086	0.124	0.000803205
2	Cardiomyocyte1	HSPA8	4.14435e-08	-0.334037	0.074	0.11	0.000848555
2	Cardiomyocyte1	HSP90AB1	4.15328e-08	-0.363273	0.12	0.16	0.000850385
2	Cardiomyocyte1	RPS25	4.42723e-08	-0.330366	0.241	0.281	0.000906476
2	Cardiomyocyte1	ACTB	4.82805e-08	-0.25493	0.591	0.569	0.000988544
2	Cardiomyocyte1	DDX17	4.94209e-08	-0.251513	0.29	0.331	0.00101189
2	Cardiomyocyte1	SDCCAG8	5.2259e-08	-0.300827	0.068	0.103	0.00107
2	Cardiomyocyte1	MPHOSPH8	6.39764e-08	-0.326939	0.118	0.158	0.00130992
2	Cardiomyocyte1	CIRBP	6.58024e-08	-0.298821	0.197	0.239	0.0013473
2	Cardiomyocyte1	MORF4L2	6.59088e-08	-0.284364	0.073	0.109	0.00134948
2	Cardiomyocyte1	ADAR	6.69959e-08	-0.296693	0.075	0.111	0.00137174
2	Cardiomyocyte1	RPL23A	6.82372e-08	-0.354481	0.231	0.271	0.00139716
2	Cardiomyocyte1	UBB	6.99234e-08	-0.311516	0.161	0.202	0.00143168
2	Cardiomyocyte1	TMBIM4	7.29098e-08	-0.391301	0.089	0.124	0.00149283
2	Cardiomyocyte1	LRPAP1	8.12474e-08	-0.304443	0.083	0.12	0.00166354
2	Cardiomyocyte1	PRDX1	9.89085e-08	-0.333088	0.09	0.127	0.00202515
2	Cardiomyocyte1	YPEL3	9.91661e-08	-0.307112	0.087	0.123	0.00203043
2	Cardiomyocyte1	ANAPC5	1.0348e-07	-0.273412	0.075	0.111	0.00211875
2	Cardiomyocyte1	ARID5B	1.11196e-07	-0.28096	0.07	0.104	0.00227674
2	Cardiomyocyte1	NFKBIA	1.12278e-07	-0.29216	0.103	0.142	0.0022989
2	Cardiomyocyte1	NCOR1	1.15403e-07	-0.279266	0.104	0.143	0.00236287
2	Cardiomyocyte1	OGT	1.18518e-07	-0.280869	0.085	0.122	0.00242667
2	Cardiomyocyte1	GNAS	1.23812e-07	-0.259489	0.102	0.141	0.00253506
2	Cardiomyocyte1	CTSD	1.34425e-07	-0.321549	0.096	0.132	0.00275236
2	Cardiomyocyte1	SKP1	1.45863e-07	-0.344131	0.157	0.197	0.00298655
2	Cardiomyocyte1	KLF6	1.46105e-07	-0.368596	0.161	0.2	0.0029915
2	Cardiomyocyte1	ZBTB20	1.47168e-07	-0.289165	0.205	0.243	0.00301326
2	Cardiomyocyte1	TAF1D	1.70085e-07	-0.303559	0.084	0.119	0.00348249
2	Cardiomyocyte1	LGALS3BP	1.76618e-07	-0.282508	0.095	0.132	0.00361625
2	Cardiomyocyte1	ARL6IP4	1.92777e-07	-0.312522	0.099	0.136	0.00394711
2	Cardiomyocyte1	TPI1	1.9628e-07	-0.37426	0.136	0.173	0.00401884
2	Cardiomyocyte1	RPL26	2.08834e-07	-0.330142	0.22	0.258	0.00427587
2	Cardiomyocyte1	MYL6	2.11992e-07	-0.277286	0.34	0.369	0.00434054
2	Cardiomyocyte1	LMNA	2.17279e-07	-0.301428	0.133	0.172	0.00444879
2	Cardiomyocyte1	ADIRF	2.38502e-07	-0.364697	0.087	0.122	0.00488333
2	Cardiomyocyte1	CD46	2.50536e-07	-0.287661	0.074	0.108	0.00512973
2	Cardiomyocyte1	HNRNPU	2.52518e-07	-0.284783	0.072	0.106	0.0051703
2	Cardiomyocyte1	PLA2G2A	2.54111e-07	-0.852245	0.398	0.385	0.00520292
2	Cardiomyocyte1	CGGBP1	2.65859e-07	-0.28392	0.1	0.137	0.00544346
2	Cardiomyocyte1	PRRC2C	2.82148e-07	-0.274989	0.09	0.125	0.00577699
2	Cardiomyocyte1	SSR4	2.94797e-07	-0.369812	0.1	0.135	0.00603596
2	Cardiomyocyte1	RPL18	3.21683e-07	-0.352915	0.151	0.188	0.00658645
2	Cardiomyocyte1	GSTP1	3.41825e-07	-0.288717	0.13	0.169	0.00699886
2	Cardiomyocyte1	SRSF2	3.66891e-07	-0.301148	0.175	0.213	0.00751209
2	Cardiomyocyte1	PPIA	3.93164e-07	-0.272423	0.069	0.102	0.00805004
2	Cardiomyocyte1	MYL12B	4.4881e-07	-0.278144	0.094	0.13	0.00918939
2	Cardiomyocyte1	PPP1CB	6.3966e-07	-0.300009	0.135	0.173	0.013097
2	Cardiomyocyte1	GUK1	6.78292e-07	-0.276941	0.075	0.108	0.013888
2	Cardiomyocyte1	SUB1	8.21285e-07	-0.287798	0.098	0.132	0.0168158
2	Cardiomyocyte1	RBM25	9.83587e-07	-0.28242	0.072	0.103	0.020139
2	Cardiomyocyte1	TMEM258	1.21299e-06	-0.322321	0.102	0.135	0.0248359
2	Cardiomyocyte1	H1FX	1.24135e-06	-0.295035	0.114	0.149	0.0254167
2	Cardiomyocyte1	TMEM50A	1.26724e-06	-0.293813	0.072	0.103	0.0259468
2	Cardiomyocyte1	AHSA2	1.52828e-06	-0.25127	0.075	0.106	0.0312916
2	Cardiomyocyte1	ATP6V0E1	1.65556e-06	-0.30138	0.083	0.114	0.0338975
2	Cardiomyocyte1	BCLAF1	1.75768e-06	-0.250107	0.082	0.114	0.0359885
2	Cardiomyocyte1	RPL35	1.88642e-06	-0.340023	0.233	0.265	0.0386245
2	Cardiomyocyte1	COX7C	1.90162e-06	-0.332391	0.313	0.339	0.0389356
2	Cardiomyocyte1	BTG1	2.06371e-06	-0.404768	0.14	0.173	0.0422544
2	Cardiomyocyte1	ABI2	2.18033e-06	-0.274857	0.109	0.143	0.0446423
2	Cardiomyocyte1	TAX1BP1	2.1959e-06	-0.279538	0.094	0.127	0.0449611
2	Cardiomyocyte1	UBA52	2.41e-06	-0.349141	0.126	0.158	0.0493447
2	Cardiomyocyte1	NDUFB9	2.47015e-06	-0.316482	0.086	0.118	0.0505763
2	Cardiomyocyte1	CTNNB1	2.52233e-06	-0.277109	0.096	0.129	0.0516448
2	Cardiomyocyte1	REEP5	2.7531e-06	-0.291435	0.091	0.123	0.0563696
2	Cardiomyocyte1	EID1	3.04423e-06	-0.269285	0.122	0.156	0.0623307
2	Cardiomyocyte1	IFNGR1	3.23059e-06	-0.275389	0.096	0.129	0.0661464
2	Cardiomyocyte1	SRP14	3.37479e-06	-0.301331	0.208	0.242	0.0690989
2	Cardiomyocyte1	FGF7	3.4807e-06	-0.381787	0.093	0.123	0.0712674
2	Cardiomyocyte1	RPL29	4.04011e-06	-0.275132	0.144	0.178	0.0827212
2	Cardiomyocyte1	COX7A2	4.11681e-06	-0.299203	0.169	0.204	0.0842917
2	Cardiomyocyte1	RPL36A	4.17513e-06	-0.283915	0.111	0.144	0.0854857
2	Cardiomyocyte1	ENY2	6.21163e-06	-0.261508	0.077	0.106	0.127183
2	Cardiomyocyte1	SNHG25	6.32183e-06	-0.317697	0.144	0.175	0.129439
2	Cardiomyocyte1	EIF4G2	6.41978e-06	-0.291562	0.086	0.116	0.131445
2	Cardiomyocyte1	RPL37	6.6596e-06	-0.295325	0.145	0.178	0.136355
2	Cardiomyocyte1	ARL6IP5	6.70846e-06	-0.31857	0.155	0.187	0.137356
2	Cardiomyocyte1	RPL35A	7.10501e-06	-0.30817	0.253	0.281	0.145475
2	Cardiomyocyte1	RPS7	7.87014e-06	-0.309798	0.173	0.204	0.161141
2	Cardiomyocyte1	GPX4	7.98132e-06	-0.325394	0.11	0.14	0.163418
2	Cardiomyocyte1	SPTSSA	8.30078e-06	-0.327063	0.079	0.107	0.169958
2	Cardiomyocyte1	PSMA7	9.79459e-06	-0.284075	0.103	0.134	0.200544
2	Cardiomyocyte1	RPL23	9.80026e-06	-0.354214	0.108	0.137	0.20066
2	Cardiomyocyte1	PRPF38B	1.021e-05	-0.265084	0.1	0.131	0.209049
2	Cardiomyocyte1	PPDPF	1.0405e-05	-0.292906	0.092	0.121	0.213042
2	Cardiomyocyte1	SUMO2	1.07016e-05	-0.331259	0.092	0.12	0.219116
2	Cardiomyocyte1	NUPR1	1.19182e-05	-0.33075	0.139	0.169	0.244025
2	Cardiomyocyte1	SELM	1.27336e-05	-0.295845	0.101	0.13	0.260721
2	Cardiomyocyte1	BTF3	1.37648e-05	-0.270325	0.093	0.123	0.281835
2	Cardiomyocyte1	RPL38	1.41692e-05	-0.292331	0.151	0.183	0.290114
2	Cardiomyocyte1	SPTBN1	1.4736e-05	-0.2501	0.213	0.245	0.301719
2	Cardiomyocyte1	MCL1	1.52129e-05	-0.279322	0.075	0.103	0.311484
2	Cardiomyocyte1	POLR2L	2.6079e-05	-0.262734	0.142	0.173	0.533967
2	Cardiomyocyte1	DSTN	2.60819e-05	-0.256099	0.176	0.209	0.534027
2	Cardiomyocyte1	TNNC1	3.08012e-05	-0.302881	0.459	0.462	0.630654
2	Cardiomyocyte1	EIF5B	3.17367e-05	-0.286974	0.138	0.169	0.649808
2	Cardiomyocyte1	GAS6	4.372e-05	-0.27067	0.113	0.141	0.895166
2	Cardiomyocyte1	CCNL2	6.1981e-05	-0.253397	0.118	0.145	1
2	Cardiomyocyte1	RPS26	6.68853e-05	-0.286435	0.125	0.152	1
2	Cardiomyocyte1	NDUFB7	7.25071e-05	-0.296258	0.084	0.11	1
2	Cardiomyocyte1	PRPF4B	0.000113106	-0.261337	0.136	0.163	1
2	Cardiomyocyte1	NDUFC2	0.00011805	-0.290465	0.078	0.101	1
2	Cardiomyocyte1	RPL24	0.000131891	-0.261651	0.153	0.18	1
2	Cardiomyocyte1	SPCS2	0.000155289	-0.254334	0.117	0.143	1
2	Cardiomyocyte1	IGFBP6	0.00017275	-0.366585	0.179	0.203	1
2	Cardiomyocyte1	NPM1	0.000178861	-0.298529	0.094	0.118	1
2	Cardiomyocyte1	BRI3	0.000202593	-0.262915	0.117	0.142	1
2	Cardiomyocyte1	CDC42	0.000227156	-0.257735	0.104	0.128	1
2	Cardiomyocyte1	C1QA	0.000331063	-0.320339	0.082	0.104	1
2	Cardiomyocyte1	GPX3	0.000331114	-0.326485	0.236	0.255	1
2	Cardiomyocyte1	CHURC1	0.000356673	-0.253149	0.085	0.108	1
2	Cardiomyocyte1	UQCRQ	0.000408954	-0.279014	0.242	0.264	1
2	Cardiomyocyte1	MT2A	0.000412817	-0.260607	0.136	0.161	1
2	Cardiomyocyte1	COX6B1	0.000765219	-0.278512	0.188	0.21	1
2	Cardiomyocyte1	TTC19	0.00103745	-0.252747	0.134	0.155	1
2	Cardiomyocyte1	ATP5E	0.00133824	-0.278532	0.247	0.262	1
2	Cardiomyocyte1	OST4	0.00228675	-0.268867	0.153	0.172	1
2	Cardiomyocyte1	NDUFB2	0.00293645	-0.265708	0.171	0.191	1
2	Cardiomyocyte1	YBX3	0.00331177	-0.266041	0.209	0.225	1
3	Cardiomyocyte2	SORBS2	0	1.21486	0.971	0.313	0
3	Cardiomyocyte2	MIR133A1HG	0	1.20146	0.645	0.112	0
3	Cardiomyocyte2	SLC8A1	0	1.16203	0.881	0.238	0
3	Cardiomyocyte2	MYH7B	0	1.12927	0.822	0.185	0
3	Cardiomyocyte2	NEBL	0	1.08644	0.93	0.284	0
3	Cardiomyocyte2	TTN	0	0.928238	0.997	0.657	0
3	Cardiomyocyte2	BCO2	0	0.925123	0.656	0.138	0
3	Cardiomyocyte2	TECRL	0	0.913203	0.752	0.184	0
3	Cardiomyocyte2	HOOK2	0	0.891523	0.738	0.192	0
3	Cardiomyocyte2	RP11-532N4.2	0	0.875934	0.681	0.156	0
3	Cardiomyocyte2	PPM1K	0	0.849088	0.726	0.194	0
3	Cardiomyocyte2	MYBPC3	0	0.846485	0.886	0.302	0
3	Cardiomyocyte2	LDB3	0	0.842991	0.806	0.244	0
3	Cardiomyocyte2	FILIP1	0	0.823352	0.772	0.235	0
3	Cardiomyocyte2	RYR2	0	0.82231	0.745	0.204	0
3	Cardiomyocyte2	SLMAP	0	0.8166	0.647	0.168	0
3	Cardiomyocyte2	CDH13	0	0.80383	0.537	0.118	0
3	Cardiomyocyte2	PDE4DIP	0	0.803821	0.856	0.29	0
3	Cardiomyocyte2	PKP2	0	0.800754	0.595	0.137	0
3	Cardiomyocyte2	DMD	0	0.791853	0.616	0.163	0
3	Cardiomyocyte2	HSPB3	0	0.774306	0.679	0.178	0
3	Cardiomyocyte2	PLIN5	0	0.772495	0.481	0.089	0
3	Cardiomyocyte2	PPP1R12B	0	0.766236	0.658	0.165	0
3	Cardiomyocyte2	LMO7	0	0.76363	0.567	0.138	0
3	Cardiomyocyte2	MLIP	0	0.755407	0.502	0.1	0
3	Cardiomyocyte2	PDK4	0	0.743297	0.585	0.199	0
3	Cardiomyocyte2	AQP7	0	0.709387	0.496	0.107	0
3	Cardiomyocyte2	RP11-499P20.2	0	0.707708	0.39	0.07	0
3	Cardiomyocyte2	CMYA5	0	0.699157	0.846	0.295	0
3	Cardiomyocyte2	FPGT-TNNI3K	0	0.668369	0.327	0.055	0
3	Cardiomyocyte2	PDLIM5	0	0.650381	0.861	0.304	0
3	Cardiomyocyte2	DPY19L2	0	0.644829	0.379	0.071	0
3	Cardiomyocyte2	AKAP6	0	0.641312	0.406	0.083	0
3	Cardiomyocyte2	CCDC141	0	0.638591	0.537	0.129	0
3	Cardiomyocyte2	MYOM1	0	0.631779	0.514	0.132	0
3	Cardiomyocyte2	GATA6-AS1	0	0.624564	0.419	0.091	0
3	Cardiomyocyte2	HAND2-AS1	0	0.614467	0.448	0.102	0
3	Cardiomyocyte2	RRAD	0	0.602011	0.503	0.131	0
3	Cardiomyocyte2	CACNB2	0	0.598344	0.343	0.064	0
3	Cardiomyocyte2	NRAP	0	0.594292	0.554	0.149	0
3	Cardiomyocyte2	MYLK3	0	0.589753	0.364	0.076	0
3	Cardiomyocyte2	ASB11	0	0.588524	0.313	0.056	0
3	Cardiomyocyte2	CACNA1C	0	0.58011	0.328	0.069	0
3	Cardiomyocyte2	TACC2	0	0.578612	0.385	0.087	0
3	Cardiomyocyte2	C14orf180	0	0.576535	0.351	0.072	0
3	Cardiomyocyte2	INADL	0	0.573665	0.356	0.072	0
3	Cardiomyocyte2	ATP1A2	0	0.564098	0.393	0.092	0
3	Cardiomyocyte2	HSPB7	0	0.55998	0.782	0.272	0
3	Cardiomyocyte2	RBM24	0	0.559894	0.358	0.076	0
3	Cardiomyocyte2	C15orf41	0	0.558308	0.375	0.084	0
3	Cardiomyocyte2	RBM20	0	0.554314	0.286	0.054	0
3	Cardiomyocyte2	RNF207	0	0.554034	0.308	0.062	0
3	Cardiomyocyte2	TMEM71	0	0.549438	0.325	0.069	0
3	Cardiomyocyte2	KIF21A	0	0.545802	0.344	0.068	0
3	Cardiomyocyte2	AKAP13	0	0.544954	0.711	0.259	0
3	Cardiomyocyte2	PRKAA2	0	0.544934	0.375	0.087	0
3	Cardiomyocyte2	LCLAT1	0	0.536164	0.284	0.054	0
3	Cardiomyocyte2	LRRC2	0	0.518563	0.344	0.077	0
3	Cardiomyocyte2	RP5-1096D14.6	0	0.515274	0.24	0.038	0
3	Cardiomyocyte2	NEXN	0	0.504656	0.687	0.226	0
3	Cardiomyocyte2	PDE7A	0	0.504434	0.459	0.12	0
3	Cardiomyocyte2	ABLIM1	0	0.499542	0.504	0.149	0
3	Cardiomyocyte2	FHL2	0	0.493709	0.749	0.279	0
3	Cardiomyocyte2	SVIL	0	0.489625	0.512	0.154	0
3	Cardiomyocyte2	MALAT1	0	0.399141	1	1	0
3	Cardiomyocyte2	DCN	0	-1.63862	0.796	0.86	0
3	Cardiomyocyte2	RIC3	1.32211e-303	0.500677	0.31	0.066	2.70703e-299
3	Cardiomyocyte2	LINC00881	1.0843e-298	0.439401	0.324	0.072	2.2201e-294
3	Cardiomyocyte2	PLN	1.18693e-297	0.561003	0.78	0.32	2.43024e-293
3	Cardiomyocyte2	FGF12	6.89057e-296	0.483042	0.327	0.074	1.41084e-291
3	Cardiomyocyte2	TNNT2	2.13778e-293	0.501611	0.981	0.622	4.3771e-289
3	Cardiomyocyte2	HAND2	4.98731e-292	0.451142	0.362	0.089	1.02115e-287
3	Cardiomyocyte2	ACOT11	2.07657e-291	0.55548	0.291	0.061	4.25177e-287
3	Cardiomyocyte2	C9orf3	3.74995e-290	0.518572	0.518	0.164	7.67802e-286
3	Cardiomyocyte2	FN3K	3.87036e-289	0.491729	0.271	0.053	7.92455e-285
3	Cardiomyocyte2	PCDHGA10	3.29051e-285	0.51842	0.428	0.12	6.73732e-281
3	Cardiomyocyte2	SLC16A7	3.47491e-281	0.435843	0.439	0.125	7.11488e-277
3	Cardiomyocyte2	FBXW7	3.08815e-271	0.440497	0.317	0.074	6.323e-267
3	Cardiomyocyte2	ESRRG	4.73964e-268	0.410562	0.217	0.038	9.70441e-264
3	Cardiomyocyte2	AAK1	1.00763e-267	0.445362	0.59	0.206	2.06313e-263
3	Cardiomyocyte2	GSN	7.13647e-263	-1.6909	0.677	0.748	1.46119e-258
3	Cardiomyocyte2	FAM134B	7.03307e-262	0.403366	0.409	0.116	1.44002e-257
3	Cardiomyocyte2	DAPK2	6.12312e-261	0.476184	0.26	0.054	1.25371e-256
3	Cardiomyocyte2	PDE1C	5.60598e-259	0.457636	0.287	0.065	1.14782e-254
3	Cardiomyocyte2	EPM2AIP1	3.63061e-257	0.446373	0.504	0.165	7.43367e-253
3	Cardiomyocyte2	PALLD	2.50355e-254	0.385327	0.535	0.181	5.12601e-250
3	Cardiomyocyte2	CFLAR	1.60186e-253	0.481836	0.7	0.277	3.27981e-249
3	Cardiomyocyte2	TMSB4X	3.64932e-252	-1.23552	0.631	0.734	7.47198e-248
3	Cardiomyocyte2	RP11-23P13.6	6.20214e-249	0.468114	0.219	0.041	1.26989e-244
3	Cardiomyocyte2	CBLB	4.96579e-248	0.362878	0.44	0.133	1.01675e-243
3	Cardiomyocyte2	CPEB4	8.68374e-247	0.411099	0.409	0.122	1.778e-242
3	Cardiomyocyte2	SAMD4A	1.5778e-245	0.45333	0.328	0.085	3.23055e-241
3	Cardiomyocyte2	B2M	2.39089e-241	-1.19386	0.665	0.738	4.89536e-237
3	Cardiomyocyte2	MEIS2	1.49137e-238	0.402719	0.471	0.154	3.05358e-234
3	Cardiomyocyte2	CHN2	6.54397e-237	0.394379	0.298	0.074	1.33988e-232
3	Cardiomyocyte2	SLC4A3	6.31398e-235	0.403342	0.289	0.07	1.29279e-230
3	Cardiomyocyte2	CORIN	1.79129e-232	0.406159	0.192	0.034	3.66767e-228
3	Cardiomyocyte2	RP11-166P13.4	7.57232e-232	0.432581	0.204	0.038	1.55043e-227
3	Cardiomyocyte2	MAGI1	1.0766e-229	0.435432	0.256	0.058	2.20433e-225
3	Cardiomyocyte2	MYOM2	5.67851e-228	0.400834	0.366	0.106	1.16267e-223
3	Cardiomyocyte2	ANKRD9	6.04685e-228	0.386416	0.32	0.086	1.23809e-223
3	Cardiomyocyte2	PLCXD3	2.5988e-227	0.454101	0.252	0.057	5.32104e-223
3	Cardiomyocyte2	ACACB	1.35007e-222	0.385723	0.275	0.067	2.76426e-218
3	Cardiomyocyte2	PSD3	9.39428e-220	0.402882	0.326	0.09	1.92348e-215
3	Cardiomyocyte2	TRDN	6.01647e-218	0.274171	0.431	0.139	1.23187e-213
3	Cardiomyocyte2	PLAG1	1.82732e-217	0.403984	0.186	0.034	3.74143e-213
3	Cardiomyocyte2	C14orf159	7.27245e-217	0.368593	0.287	0.073	1.48903e-212
3	Cardiomyocyte2	KCNJ2	1.14899e-216	0.380465	0.236	0.052	2.35256e-212
3	Cardiomyocyte2	OBSCN	2.3198e-216	0.378983	0.264	0.064	4.7498e-212
3	Cardiomyocyte2	HSF1	2.476e-216	0.36029	0.355	0.104	5.06961e-212
3	Cardiomyocyte2	FBXO32	3.10863e-215	0.3834	0.287	0.074	6.36491e-211
3	Cardiomyocyte2	CSDC2	1.93621e-214	0.41782	0.293	0.077	3.96439e-210
3	Cardiomyocyte2	PPARGC1A	4.00935e-212	0.399188	0.21	0.043	8.20913e-208
3	Cardiomyocyte2	CDH2	1.9987e-211	0.341329	0.298	0.079	4.09235e-207
3	Cardiomyocyte2	HOMER1	3.24126e-211	0.38487	0.229	0.051	6.63648e-207
3	Cardiomyocyte2	PPP1R9A	2.12018e-210	0.373642	0.178	0.032	4.34108e-206
3	Cardiomyocyte2	SLC2A4	4.27113e-210	0.353711	0.278	0.07	8.74513e-206
3	Cardiomyocyte2	HACD1	5.97899e-209	0.394604	0.306	0.084	1.2242e-204
3	Cardiomyocyte2	ALPK2	1.60513e-207	0.369028	0.188	0.036	3.2865e-203
3	Cardiomyocyte2	AC012360.6	1.83086e-207	0.393304	0.14	0.02	3.74868e-203
3	Cardiomyocyte2	TRPM7	1.26593e-206	0.336463	0.326	0.093	2.59199e-202
3	Cardiomyocyte2	EFNA5	8.81131e-204	0.313373	0.214	0.046	1.80412e-199
3	Cardiomyocyte2	SLC1A3	1.10942e-203	0.372603	0.287	0.077	2.27154e-199
3	Cardiomyocyte2	PCDH7	3.92123e-203	0.378347	0.221	0.049	8.02871e-199
3	Cardiomyocyte2	MICAL3	3.21832e-202	0.365717	0.232	0.053	6.58952e-198
3	Cardiomyocyte2	IGFBP7	6.61758e-200	-1.4788	0.556	0.662	1.35495e-195
3	Cardiomyocyte2	NCAM1	1.87745e-197	0.396715	0.23	0.054	3.84409e-193
3	Cardiomyocyte2	MPP3	4.56985e-197	0.358453	0.206	0.044	9.35677e-193
3	Cardiomyocyte2	COQ10A	6.29283e-197	0.351127	0.24	0.058	1.28846e-192
3	Cardiomyocyte2	PWAR6	1.62559e-196	0.405557	0.217	0.049	3.32839e-192
3	Cardiomyocyte2	CAMK2D	2.87307e-196	0.34545	0.325	0.096	5.88261e-192
3	Cardiomyocyte2	KCNIP2	1.38431e-195	0.302668	0.204	0.043	2.83436e-191
3	Cardiomyocyte2	PCDHGA6	1.83558e-193	0.323284	0.197	0.041	3.75835e-189
3	Cardiomyocyte2	RP11-798L4.1	9.52266e-193	0.529045	0.203	0.044	1.94976e-188
3	Cardiomyocyte2	NEK10	6.01258e-191	0.380109	0.156	0.027	1.23108e-186
3	Cardiomyocyte2	ADPRHL1	2.24766e-189	0.400283	0.219	0.051	4.60208e-185
3	Cardiomyocyte2	LRRC39	2.47054e-189	0.314511	0.177	0.035	5.05843e-185
3	Cardiomyocyte2	EXOG	4.877e-189	0.470404	0.313	0.094	9.98565e-185
3	Cardiomyocyte2	CADPS	6.0068e-184	0.337088	0.147	0.025	1.22989e-179
3	Cardiomyocyte2	TMEM67	1.38763e-183	0.301858	0.264	0.071	2.84116e-179
3	Cardiomyocyte2	GADD45G	3.07612e-183	0.477494	0.272	0.076	6.29835e-179
3	Cardiomyocyte2	VPS13A	4.17128e-182	0.340565	0.279	0.078	8.5407e-178
3	Cardiomyocyte2	PPP2R3B	9.74614e-182	0.371922	0.216	0.051	1.99552e-177
3	Cardiomyocyte2	SPARCL1	2.38565e-179	-1.35689	0.526	0.645	4.88462e-175
3	Cardiomyocyte2	TRIM55	5.07295e-179	0.320719	0.169	0.033	1.03869e-174
3	Cardiomyocyte2	SORBS1	1.57276e-178	0.297423	0.284	0.082	3.22023e-174
3	Cardiomyocyte2	RBFOX1	2.10884e-178	0.280776	0.145	0.025	4.31785e-174
3	Cardiomyocyte2	MYOCD	3.14044e-178	0.298224	0.158	0.029	6.43005e-174
3	Cardiomyocyte2	LMOD3	7.86847e-178	0.30997	0.256	0.069	1.61107e-173
3	Cardiomyocyte2	PLEKHA5	5.89721e-176	0.321274	0.367	0.123	1.20745e-171
3	Cardiomyocyte2	SMYD1	1.45111e-174	0.322995	0.184	0.04	2.97116e-170
3	Cardiomyocyte2	ASB18	3.98337e-174	0.343572	0.129	0.021	8.15595e-170
3	Cardiomyocyte2	PPP1R3A	1.62552e-173	0.250368	0.205	0.048	3.32826e-169
3	Cardiomyocyte2	GRIP2	8.81959e-173	0.373621	0.176	0.037	1.80581e-168
3	Cardiomyocyte2	ANK3	1.75792e-172	0.304807	0.214	0.052	3.59934e-168
3	Cardiomyocyte2	TMEM116	8.00407e-172	0.34723	0.188	0.042	1.63883e-167
3	Cardiomyocyte2	RP11-63E9.1	1.47603e-171	0.349487	0.125	0.019	3.02217e-167
3	Cardiomyocyte2	NEAT1	3.06097e-171	0.326413	0.998	0.921	6.26735e-167
3	Cardiomyocyte2	FSD2	6.99764e-171	0.298714	0.182	0.039	1.43277e-166
3	Cardiomyocyte2	FHOD3	1.73533e-170	0.269529	0.188	0.042	3.55308e-166
3	Cardiomyocyte2	CHRM2	3.02609e-169	0.334164	0.18	0.039	6.19593e-165
3	Cardiomyocyte2	PHACTR1	3.54866e-169	0.336346	0.24	0.064	7.26588e-165
3	Cardiomyocyte2	ADRB1	2.67964e-168	0.394413	0.225	0.058	5.48656e-164
3	Cardiomyocyte2	LRRC10	3.40994e-166	0.251925	0.135	0.023	6.98185e-162
3	Cardiomyocyte2	DPF3	4.54137e-166	0.304563	0.166	0.034	9.29846e-162
3	Cardiomyocyte2	MARK3	4.76357e-166	0.269553	0.366	0.125	9.75341e-162
3	Cardiomyocyte2	MRPS25	6.34982e-166	0.263664	0.283	0.084	1.30013e-161
3	Cardiomyocyte2	MGP	1.42056e-165	-1.13961	0.608	0.688	2.9086e-161
3	Cardiomyocyte2	RP11-93G5.1	4.70115e-165	0.291924	0.149	0.028	9.62561e-161
3	Cardiomyocyte2	FRY-AS1	6.68391e-165	0.339271	0.185	0.042	1.36853e-160
3	Cardiomyocyte2	SLC16A1-AS1	7.81753e-164	0.33513	0.277	0.083	1.60064e-159
3	Cardiomyocyte2	MIR1-1HG	6.25044e-163	0.382565	0.175	0.038	1.27978e-158
3	Cardiomyocyte2	MYPN	2.83996e-162	0.313166	0.144	0.027	5.81481e-158
3	Cardiomyocyte2	CTNNA3	1.32643e-161	0.287008	0.152	0.03	2.71586e-157
3	Cardiomyocyte2	ZNF91	4.80663e-160	0.272825	0.294	0.092	9.84157e-156
3	Cardiomyocyte2	NNT-AS1	1.21806e-159	0.323377	0.215	0.056	2.49398e-155
3	Cardiomyocyte2	ACTC1	3.54645e-159	0.269536	0.841	0.437	7.26136e-155
3	Cardiomyocyte2	ASB15	1.04326e-158	0.354463	0.154	0.031	2.13607e-154
3	Cardiomyocyte2	PDLIM3	3.00126e-158	0.347797	0.381	0.139	6.14508e-154
3	Cardiomyocyte2	GOLGA8B	1.97034e-157	0.317243	0.185	0.044	4.03427e-153
3	Cardiomyocyte2	RNF115	2.03698e-156	0.272481	0.328	0.111	4.17071e-152
3	Cardiomyocyte2	CFD	2.97616e-156	-1.43658	0.6	0.664	6.09369e-152
3	Cardiomyocyte2	FBXL22	3.36115e-156	0.34432	0.147	0.029	6.88196e-152
3	Cardiomyocyte2	PPP1R16A	8.25628e-156	0.284202	0.21	0.054	1.69047e-151
3	Cardiomyocyte2	DTNA	2.71533e-155	0.271974	0.195	0.048	5.55964e-151
3	Cardiomyocyte2	USP28	2.94416e-155	0.328944	0.179	0.041	6.02818e-151
3	Cardiomyocyte2	HRAT92	2.47552e-154	0.263708	0.135	0.025	5.06862e-150
3	Cardiomyocyte2	RPL3L	3.50849e-154	0.322784	0.223	0.06	7.18363e-150
3	Cardiomyocyte2	CTB-50L17.14	9.7976e-153	0.294959	0.122	0.021	2.00606e-148
3	Cardiomyocyte2	PHLDB2	2.49676e-152	0.320921	0.218	0.059	5.11212e-148
3	Cardiomyocyte2	CDC42EP3	6.82581e-152	0.260833	0.226	0.062	1.39758e-147
3	Cardiomyocyte2	SLC2A11	8.06036e-152	0.285146	0.16	0.035	1.65036e-147
3	Cardiomyocyte2	AC013461.1	4.76333e-151	0.315494	0.374	0.137	9.75292e-147
3	Cardiomyocyte2	FBXO40	7.59668e-151	0.263377	0.158	0.034	1.55542e-146
3	Cardiomyocyte2	ZC3H7B	3.40489e-150	0.33932	0.195	0.049	6.97152e-146
3	Cardiomyocyte2	HHATL	1.40953e-148	0.259274	0.212	0.057	2.88602e-144
3	Cardiomyocyte2	ETFDH	1.72133e-148	0.264314	0.255	0.077	3.52442e-144
3	Cardiomyocyte2	MEG3	1.00854e-147	-1.82428	0.11	0.363	2.06499e-143
3	Cardiomyocyte2	DGKG	1.2367e-147	0.250701	0.122	0.021	2.53214e-143
3	Cardiomyocyte2	KANK1	1.34909e-147	0.293577	0.26	0.08	2.76226e-143
3	Cardiomyocyte2	C15orf52	2.18462e-147	0.304821	0.178	0.043	4.47301e-143
3	Cardiomyocyte2	GPAT3	2.18539e-147	0.276077	0.164	0.037	4.47459e-143
3	Cardiomyocyte2	AC109642.1	3.59746e-147	0.275828	0.12	0.02	7.36579e-143
3	Cardiomyocyte2	APOD	9.12405e-147	-1.29917	0.678	0.707	1.86815e-142
3	Cardiomyocyte2	TRIM54	1.81897e-145	0.263377	0.184	0.046	3.72434e-141
3	Cardiomyocyte2	SCAPER	4.95239e-145	0.285906	0.222	0.062	1.014e-140
3	Cardiomyocyte2	UBR3	9.16057e-145	0.258513	0.246	0.073	1.87563e-140
3	Cardiomyocyte2	ABCA6	4.54549e-144	-1.7504	0.128	0.373	9.3069e-140
3	Cardiomyocyte2	SCHIP1	1.52652e-142	0.256445	0.12	0.021	3.12555e-138
3	Cardiomyocyte2	VPS8	2.37538e-142	0.255983	0.245	0.074	4.8636e-138
3	Cardiomyocyte2	RASGRP3	3.45294e-142	0.264847	0.195	0.051	7.06989e-138
3	Cardiomyocyte2	SOX6	1.13397e-140	0.30657	0.212	0.059	2.32181e-136
3	Cardiomyocyte2	RGN	1.78298e-140	0.258076	0.174	0.042	3.65065e-136
3	Cardiomyocyte2	SLC41A1	2.26922e-140	0.250512	0.184	0.047	4.64623e-136
3	Cardiomyocyte2	TNNT1	2.28998e-139	0.322182	0.16	0.037	4.68872e-135
3	Cardiomyocyte2	NHLRC2	3.61686e-139	0.261055	0.242	0.073	7.40552e-135
3	Cardiomyocyte2	F3	1.0098e-138	0.323118	0.172	0.042	2.06757e-134
3	Cardiomyocyte2	TXLNB	4.60628e-138	0.280796	0.156	0.035	9.43136e-134
3	Cardiomyocyte2	TNNI3K	5.22932e-138	0.266643	0.127	0.024	1.0707e-133
3	Cardiomyocyte2	GCNT2	7.98544e-136	0.253234	0.159	0.037	1.63502e-131
3	Cardiomyocyte2	RD3L	5.70575e-135	0.256869	0.136	0.028	1.16825e-130
3	Cardiomyocyte2	PPP1R13L	3.56924e-134	0.282483	0.165	0.04	7.30801e-130
3	Cardiomyocyte2	C1orf168	4.60713e-134	0.286339	0.13	0.026	9.43309e-130
3	Cardiomyocyte2	PDDC1	6.77013e-134	0.408854	0.216	0.064	1.38618e-129
3	Cardiomyocyte2	TNNI3	2.23333e-132	0.283793	0.944	0.6	4.57275e-128
3	Cardiomyocyte2	CKMT2-AS1	3.48048e-132	0.299986	0.117	0.022	7.12629e-128
3	Cardiomyocyte2	ZBTB43	4.24141e-130	0.256048	0.217	0.064	8.68429e-126
3	Cardiomyocyte2	AC100830.3	2.68211e-128	0.273338	0.141	0.032	5.49163e-124
3	Cardiomyocyte2	FHIT	5.27397e-121	0.266441	0.17	0.045	1.07985e-116
3	Cardiomyocyte2	HPR	1.09956e-120	0.336016	0.173	0.047	2.25136e-116
3	Cardiomyocyte2	PERM1	2.8184e-120	0.280265	0.135	0.03	5.77067e-116
3	Cardiomyocyte2	MYOM3	1.87749e-119	0.251084	0.155	0.039	3.84416e-115
3	Cardiomyocyte2	NMRK2	4.67799e-118	0.256347	0.246	0.083	9.57818e-114
3	Cardiomyocyte2	CAMK2B	2.10044e-117	0.261099	0.12	0.025	4.30066e-113
3	Cardiomyocyte2	SLC7A6	5.67725e-115	0.273976	0.168	0.046	1.16242e-110
3	Cardiomyocyte2	CST3	5.25087e-113	-1.11962	0.489	0.57	1.07511e-108
3	Cardiomyocyte2	RAB3IP	1.86442e-112	0.250839	0.118	0.025	3.81741e-108
3	Cardiomyocyte2	PXDNL	4.47701e-111	0.258562	0.122	0.027	9.16667e-107
3	Cardiomyocyte2	SERPINF1	4.6252e-111	-1.565	0.339	0.479	9.4701e-107
3	Cardiomyocyte2	EMC10	9.28563e-110	0.430855	0.28	0.106	1.90123e-105
3	Cardiomyocyte2	COL6A2	9.72703e-98	-1.40306	0.275	0.429	1.99161e-93
3	Cardiomyocyte2	CTD-2545M3.8	3.09764e-97	0.352206	0.137	0.037	6.34243e-93
3	Cardiomyocyte2	ADH1B	7.40873e-95	-2.01357	0.192	0.366	1.51694e-90
3	Cardiomyocyte2	ZNF318	1.78774e-93	0.274226	0.135	0.037	3.66039e-89
3	Cardiomyocyte2	ABHD18	5.19046e-93	0.251083	0.153	0.045	1.06275e-88
3	Cardiomyocyte2	ITM2B	1.59358e-91	-1.19877	0.425	0.51	3.26286e-87
3	Cardiomyocyte2	TIMP1	1.97925e-87	-1.16523	0.436	0.514	4.05252e-83
3	Cardiomyocyte2	FTH1	6.92123e-85	-0.89935	0.614	0.612	1.41712e-80
3	Cardiomyocyte2	ABCA8	1.96641e-80	-1.49479	0.294	0.413	4.02622e-76
3	Cardiomyocyte2	ANKRD2	1.62969e-79	0.324338	0.24	0.098	3.3368e-75
3	Cardiomyocyte2	PDGFRB	1.82274e-79	-1.34682	0.088	0.256	3.73207e-75
3	Cardiomyocyte2	SCN7A	1.35642e-75	-1.24225	0.111	0.273	2.77726e-71
3	Cardiomyocyte2	C7	4.2308e-74	-1.26556	0.255	0.387	8.66256e-70
3	Cardiomyocyte2	C1R	1.40069e-71	-1.38135	0.183	0.328	2.86792e-67
3	Cardiomyocyte2	VIM	5.51792e-66	-1.06821	0.322	0.424	1.12979e-61
3	Cardiomyocyte2	CD63	1.50501e-65	-1.01333	0.428	0.484	3.08152e-61
3	Cardiomyocyte2	SPRY1	1.43008e-64	-1.18933	0.082	0.226	2.92808e-60
3	Cardiomyocyte2	ABCA9	1.03439e-63	-1.19461	0.069	0.211	2.11791e-59
3	Cardiomyocyte2	COL6A1	5.62976e-63	-1.19505	0.249	0.367	1.15269e-58
3	Cardiomyocyte2	COL1A2	1.21045e-62	-1.38781	0.32	0.423	2.4784e-58
3	Cardiomyocyte2	CEBPD	2.19032e-62	-1.16732	0.207	0.335	4.48468e-58
3	Cardiomyocyte2	RPLP1	3.19795e-61	-0.836115	0.566	0.565	6.5478e-57
3	Cardiomyocyte2	S100A6	1.91085e-60	-0.954107	0.451	0.495	3.91247e-56
3	Cardiomyocyte2	COL6A3	2.19789e-60	-1.20996	0.179	0.309	4.50018e-56
3	Cardiomyocyte2	LUM	1.50551e-58	-1.23507	0.369	0.445	3.08254e-54
3	Cardiomyocyte2	HLA-B	2.95011e-58	-1.1621	0.198	0.322	6.04035e-54
3	Cardiomyocyte2	ABCA10	2.38138e-57	-1.10195	0.049	0.178	4.87588e-53
3	Cardiomyocyte2	VCAN	2.6867e-57	-1.14734	0.121	0.254	5.50101e-53
3	Cardiomyocyte2	TCF4	1.90686e-56	-1.0563	0.11	0.242	3.9043e-52
3	Cardiomyocyte2	TFPI	1.32201e-55	-1.07718	0.1	0.231	2.70681e-51
3	Cardiomyocyte2	RPL41	1.18784e-53	-0.833583	0.536	0.537	2.43211e-49
3	Cardiomyocyte2	CCDC80	3.20396e-52	-1.32159	0.23	0.341	6.5601e-48
3	Cardiomyocyte2	MMP2	5.03788e-52	-1.16725	0.136	0.26	1.03151e-47
3	Cardiomyocyte2	C1S	1.2057e-51	-1.23269	0.168	0.285	2.46866e-47
3	Cardiomyocyte2	NOVA1	9.21868e-50	-1.02598	0.052	0.168	1.88753e-45
3	Cardiomyocyte2	CDH19	6.72606e-48	-1.04103	0.113	0.232	1.37716e-43
3	Cardiomyocyte2	FN1	5.32624e-47	-1.37985	0.336	0.415	1.09055e-42
3	Cardiomyocyte2	COL3A1	9.39263e-47	-1.37347	0.292	0.385	1.92314e-42
3	Cardiomyocyte2	ENG	4.22405e-46	-1.05193	0.102	0.216	8.64874e-42
3	Cardiomyocyte2	SAT1	6.5675e-46	-0.30728	0.561	0.309	1.3447e-41
3	Cardiomyocyte2	FTL	1.11096e-45	-0.935372	0.462	0.477	2.27469e-41
3	Cardiomyocyte2	LTBP4	9.66438e-45	-1.08637	0.138	0.249	1.97878e-40
3	Cardiomyocyte2	TMSB10	4.45852e-44	-0.997678	0.323	0.392	9.12883e-40
3	Cardiomyocyte2	TNXB	7.65046e-44	-1.08042	0.107	0.218	1.56643e-39
3	Cardiomyocyte2	SPARC	2.16056e-43	-1.1256	0.257	0.347	4.42374e-39
3	Cardiomyocyte2	FBLN1	5.1531e-42	-1.09298	0.142	0.248	1.0551e-37
3	Cardiomyocyte2	EEF1A1	5.84207e-42	-0.978466	0.297	0.37	1.19616e-37
3	Cardiomyocyte2	IGF1	1.53875e-41	-0.967187	0.061	0.165	3.15058e-37
3	Cardiomyocyte2	ZFP36L1	5.6477e-40	-1.04303	0.151	0.253	1.15637e-35
3	Cardiomyocyte2	ELN	6.59509e-40	-0.916512	0.073	0.177	1.35035e-35
3	Cardiomyocyte2	RP11-14N7.2	7.53388e-40	-0.912793	0.076	0.178	1.54256e-35
3	Cardiomyocyte2	FBN1	1.02736e-39	-0.974594	0.127	0.231	2.10353e-35
3	Cardiomyocyte2	RPS18	6.00375e-39	-0.924585	0.376	0.417	1.22927e-34
3	Cardiomyocyte2	LPAR6	1.86453e-38	-1.05214	0.061	0.158	3.81762e-34
3	Cardiomyocyte2	ID3	4.15003e-38	-1.13205	0.134	0.234	8.49718e-34
3	Cardiomyocyte2	PTGIR	1.66705e-37	-0.911127	0.05	0.144	3.41329e-33
3	Cardiomyocyte2	LRP1	1.20139e-35	-0.942389	0.147	0.241	2.45985e-31
3	Cardiomyocyte2	PLEKHH2	1.59644e-35	-0.728221	0.024	0.106	3.26872e-31
3	Cardiomyocyte2	PLAGL1	3.07412e-35	-0.869349	0.078	0.172	6.29426e-31
3	Cardiomyocyte2	RPS27	4.80135e-35	-0.820157	0.482	0.48	9.83077e-31
3	Cardiomyocyte2	PDGFRA	1.05874e-34	-0.738231	0.045	0.133	2.16777e-30
3	Cardiomyocyte2	PSAP	6.20466e-34	-0.918588	0.252	0.325	1.2704e-29
3	Cardiomyocyte2	COL15A1	1.16728e-33	-0.909631	0.099	0.192	2.39001e-29
3	Cardiomyocyte2	SERPING1	3.30786e-33	-1.00806	0.208	0.287	6.77283e-29
3	Cardiomyocyte2	TYMP	3.97789e-33	-0.84024	0.04	0.124	8.14473e-29
3	Cardiomyocyte2	DAB2	4.46567e-33	-1.01959	0.053	0.14	9.14346e-29
3	Cardiomyocyte2	PTN	4.90311e-33	-0.963162	0.13	0.221	1.00391e-28
3	Cardiomyocyte2	RPL10	6.1265e-33	-0.768367	0.51	0.488	1.2544e-28
3	Cardiomyocyte2	PLA2G2A	1.77129e-32	-1.46224	0.36	0.389	3.62672e-28
3	Cardiomyocyte2	BICC1	1.10348e-31	-0.728346	0.045	0.127	2.25938e-27
3	Cardiomyocyte2	HES1	1.28783e-31	-1.1492	0.109	0.197	2.63683e-27
3	Cardiomyocyte2	FBLN2	4.68496e-31	-0.937907	0.092	0.178	9.59245e-27
3	Cardiomyocyte2	IFITM3	1.59196e-30	-0.943414	0.214	0.288	3.25953e-26
3	Cardiomyocyte2	MRC2	7.96246e-30	-0.748917	0.048	0.127	1.63031e-25
3	Cardiomyocyte2	HLA-A	3.56595e-28	-0.912617	0.192	0.266	7.30127e-24
3	Cardiomyocyte2	MS4A6A	4.20552e-28	-1.01022	0.055	0.132	8.6108e-24
3	Cardiomyocyte2	IGFBP4	8.9003e-28	-0.876674	0.111	0.191	1.82234e-23
3	Cardiomyocyte2	TIMP3	1.0117e-27	-0.972937	0.258	0.316	2.07145e-23
3	Cardiomyocyte2	CRISPLD2	1.4356e-27	-0.783574	0.041	0.114	2.9394e-23
3	Cardiomyocyte2	LAMC1	1.92698e-27	-0.844576	0.112	0.192	3.94548e-23
3	Cardiomyocyte2	SRPX	2.69374e-27	-0.934855	0.113	0.191	5.51544e-23
3	Cardiomyocyte2	EMILIN1	4.09567e-27	-0.72488	0.053	0.128	8.38589e-23
3	Cardiomyocyte2	CSRP3	4.97956e-27	-0.276974	0.416	0.248	1.01957e-22
3	Cardiomyocyte2	RPS19	5.19321e-27	-0.910567	0.286	0.334	1.06331e-22
3	Cardiomyocyte2	RTN4	4.28012e-26	-0.811866	0.115	0.192	8.76355e-22
3	Cardiomyocyte2	RPL13A	9.33696e-26	-0.829935	0.374	0.395	1.91174e-21
3	Cardiomyocyte2	COL1A1	1.52669e-25	-1.35973	0.235	0.297	3.1259e-21
3	Cardiomyocyte2	MGST1	7.87617e-25	-0.92773	0.116	0.19	1.61265e-20
3	Cardiomyocyte2	MXRA8	8.94064e-25	-0.653963	0.048	0.117	1.8306e-20
3	Cardiomyocyte2	CKM	1.42536e-24	-0.276247	0.36	0.216	2.91843e-20
3	Cardiomyocyte2	AXL	2.23866e-24	-0.699068	0.048	0.116	4.58365e-20
3	Cardiomyocyte2	S100A11	4.87978e-24	-0.826739	0.143	0.214	9.99134e-20
3	Cardiomyocyte2	FMO2	5.23496e-24	-0.67476	0.04	0.106	1.07186e-19
3	Cardiomyocyte2	ANXA1	5.92705e-24	-0.782901	0.1	0.173	1.21356e-19
3	Cardiomyocyte2	RPL34	8.19595e-24	-0.776463	0.487	0.463	1.67812e-19
3	Cardiomyocyte2	NID1	1.13667e-23	-0.793572	0.088	0.159	2.32733e-19
3	Cardiomyocyte2	CFH	1.69978e-23	-0.810637	0.088	0.16	3.48031e-19
3	Cardiomyocyte2	TSC22D3	3.14559e-23	-0.764012	0.071	0.141	6.44059e-19
3	Cardiomyocyte2	LGALS1	4.29198e-23	-0.792746	0.347	0.376	8.78783e-19
3	Cardiomyocyte2	ABI3BP	1.16719e-22	-0.740623	0.067	0.135	2.38983e-18
3	Cardiomyocyte2	RPS2	1.2175e-22	-0.83804	0.347	0.368	2.49283e-18
3	Cardiomyocyte2	SERPINE2	2.22192e-22	-0.934344	0.12	0.188	4.54937e-18
3	Cardiomyocyte2	SPON2	2.59633e-22	-0.673426	0.05	0.114	5.31598e-18
3	Cardiomyocyte2	HLA-C	2.70985e-22	-0.857806	0.134	0.202	5.54841e-18
3	Cardiomyocyte2	PCOLCE	3.95678e-22	-0.939035	0.135	0.202	8.10151e-18
3	Cardiomyocyte2	NDUFB1	1.20035e-21	-0.273573	0.313	0.189	2.45772e-17
3	Cardiomyocyte2	RPL13	1.23632e-21	-0.764792	0.392	0.4	2.53138e-17
3	Cardiomyocyte2	RPS28	1.54334e-21	-0.773544	0.35	0.37	3.15998e-17
3	Cardiomyocyte2	FBLN5	1.62486e-21	-0.709128	0.075	0.141	3.3269e-17
3	Cardiomyocyte2	CTGF	1.95726e-21	-0.918063	0.084	0.151	4.00749e-17
3	Cardiomyocyte2	LTBP2	4.05953e-21	-0.690393	0.054	0.116	8.31188e-17
3	Cardiomyocyte2	COL5A2	7.7395e-21	-0.679838	0.059	0.122	1.58466e-16
3	Cardiomyocyte2	HLA-E	7.94158e-21	-0.802971	0.105	0.171	1.62604e-16
3	Cardiomyocyte2	RARRES1	1.36886e-20	-1.28157	0.201	0.251	2.80274e-16
3	Cardiomyocyte2	CCL2	1.48425e-20	-0.948928	0.116	0.181	3.03901e-16
3	Cardiomyocyte2	IFI16	1.55453e-20	-0.679577	0.052	0.113	3.18289e-16
3	Cardiomyocyte2	MYL3	1.6046e-20	-0.300169	0.61	0.376	3.28542e-16
3	Cardiomyocyte2	BGN	1.88158e-20	-0.898053	0.152	0.215	3.85253e-16
3	Cardiomyocyte2	PLAC9	2.60336e-20	-0.81958	0.166	0.226	5.33037e-16
3	Cardiomyocyte2	RPL3	3.87703e-20	-0.834181	0.259	0.301	7.93822e-16
3	Cardiomyocyte2	RPS15	4.75533e-20	-0.793275	0.313	0.343	9.73654e-16
3	Cardiomyocyte2	RRBP1	6.30458e-20	-0.688136	0.091	0.155	1.29086e-15
3	Cardiomyocyte2	C14orf2	7.10853e-20	-0.256411	0.379	0.236	1.45547e-15
3	Cardiomyocyte2	PRELP	8.92808e-20	-0.815487	0.118	0.181	1.82803e-15
3	Cardiomyocyte2	HSPG2	9.83805e-20	-0.835625	0.135	0.196	2.01434e-15
3	Cardiomyocyte2	S100A4	1.80966e-19	-0.825188	0.293	0.323	3.70527e-15
3	Cardiomyocyte2	ZFP36L2	3.48218e-19	-0.821035	0.131	0.192	7.12977e-15
3	Cardiomyocyte2	COL12A1	3.54112e-19	-0.622959	0.052	0.11	7.25044e-15
3	Cardiomyocyte2	C3	4.40546e-19	-0.977504	0.159	0.215	9.02017e-15
3	Cardiomyocyte2	H3F3B	5.65729e-19	-0.778689	0.446	0.42	1.15833e-14
3	Cardiomyocyte2	WSB1	7.39271e-19	-0.661044	0.488	0.453	1.51366e-14
3	Cardiomyocyte2	ANXA2	8.10067e-19	-0.814151	0.199	0.249	1.65861e-14
3	Cardiomyocyte2	RPLP2	1.18934e-18	-0.797121	0.278	0.312	2.43518e-14
3	Cardiomyocyte2	ATP5I	1.19128e-18	-0.294235	0.424	0.266	2.43915e-14
3	Cardiomyocyte2	C1orf56	1.4077e-18	-0.796463	0.161	0.22	2.88226e-14
3	Cardiomyocyte2	RPL11	2.37109e-18	-0.80249	0.308	0.333	4.8548e-14
3	Cardiomyocyte2	COL5A1	3.15345e-18	-0.651109	0.054	0.11	6.45669e-14
3	Cardiomyocyte2	APP	3.3176e-18	-0.757235	0.145	0.204	6.79278e-14
3	Cardiomyocyte2	MYL9	5.83794e-18	-0.251068	0.318	0.201	1.19532e-13
3	Cardiomyocyte2	LIMA1	1.00042e-17	-0.590283	0.049	0.104	2.04836e-13
3	Cardiomyocyte2	ECM1	1.1266e-17	-0.579394	0.053	0.108	2.30672e-13
3	Cardiomyocyte2	THBS2	1.25032e-17	-0.567582	0.048	0.101	2.56003e-13
3	Cardiomyocyte2	MFAP5	2.70707e-17	-0.782024	0.123	0.181	5.54272e-13
3	Cardiomyocyte2	RPS27L	3.15613e-17	-0.25836	0.244	0.151	6.46217e-13
3	Cardiomyocyte2	MFAP4	4.31334e-17	-0.667149	0.07	0.126	8.83157e-13
3	Cardiomyocyte2	COL8A1	7.25858e-17	-0.589403	0.051	0.103	1.48619e-12
3	Cardiomyocyte2	COL4A1	8.07928e-17	-0.671782	0.09	0.147	1.65423e-12
3	Cardiomyocyte2	TACC1	8.40398e-17	-0.667864	0.068	0.123	1.72071e-12
3	Cardiomyocyte2	RPS21	8.53349e-17	-0.741092	0.139	0.195	1.74723e-12
3	Cardiomyocyte2	CD163	1.13084e-16	-0.803681	0.057	0.111	2.31538e-12
3	Cardiomyocyte2	PABPC1	1.21499e-16	-0.783423	0.247	0.284	2.48769e-12
3	Cardiomyocyte2	PTMA	1.40342e-16	-0.821206	0.314	0.333	2.8735e-12
3	Cardiomyocyte2	DES	1.86514e-16	-0.313667	0.691	0.439	3.81888e-12
3	Cardiomyocyte2	MGST3	2.07591e-16	-0.26209	0.371	0.239	4.25042e-12
3	Cardiomyocyte2	KLF6	3.14872e-16	-0.306776	0.296	0.187	6.44701e-12
3	Cardiomyocyte2	STAB1	6.359e-16	-0.775366	0.063	0.115	1.30201e-11
3	Cardiomyocyte2	ASPN	6.41333e-16	-0.864548	0.148	0.2	1.31313e-11
3	Cardiomyocyte2	AKR1C1	7.11974e-16	-0.668754	0.067	0.119	1.45777e-11
3	Cardiomyocyte2	SOD3	1.51924e-15	-0.62682	0.059	0.11	3.11064e-11
3	Cardiomyocyte2	CD81	1.93115e-15	-0.753621	0.217	0.257	3.95404e-11
3	Cardiomyocyte2	PEBP1	2.5264e-15	-0.260744	0.224	0.14	5.17281e-11
3	Cardiomyocyte2	ID2	2.84966e-15	-0.697878	0.061	0.112	5.83468e-11
3	Cardiomyocyte2	TMA7	3.66195e-15	-0.288044	0.345	0.223	7.49785e-11
3	Cardiomyocyte2	PLTP	4.43173e-15	-0.747896	0.113	0.165	9.07397e-11
3	Cardiomyocyte2	HNRNPH1	5.04928e-15	-0.733348	0.415	0.402	1.03384e-10
3	Cardiomyocyte2	ANXA5	7.4518e-15	-0.69733	0.122	0.174	1.52576e-10
3	Cardiomyocyte2	MTRNR2L12	1.12588e-14	-0.76248	0.131	0.181	2.30525e-10
3	Cardiomyocyte2	F13A1	1.15523e-14	-0.902721	0.066	0.115	2.36534e-10
3	Cardiomyocyte2	FIBIN	2.39035e-14	-0.558112	0.058	0.106	4.89424e-10
3	Cardiomyocyte2	ATP5L	2.6677e-14	-0.35386	0.405	0.262	5.46212e-10
3	Cardiomyocyte2	SKIL	2.69703e-14	-0.587428	0.071	0.12	5.52216e-10
3	Cardiomyocyte2	JUNB	2.76981e-14	-0.819663	0.216	0.256	5.67118e-10
3	Cardiomyocyte2	CYCS	4.28621e-14	-0.286706	0.243	0.156	8.77601e-10
3	Cardiomyocyte2	DPT	5.46715e-14	-0.780677	0.141	0.189	1.1194e-09
3	Cardiomyocyte2	COL18A1	7.15737e-14	-0.605832	0.072	0.121	1.46547e-09
3	Cardiomyocyte2	PDIA3	1.1116e-13	-0.679103	0.122	0.17	2.27601e-09
3	Cardiomyocyte2	FUS	1.95195e-13	-0.261992	0.343	0.226	3.99663e-09
3	Cardiomyocyte2	VMP1	2.42424e-13	-0.941419	0.217	0.25	4.96363e-09
3	Cardiomyocyte2	TMED9	5.27843e-13	-0.601688	0.094	0.141	1.08076e-08
3	Cardiomyocyte2	CDC42SE1	6.33398e-13	-0.722225	0.1	0.147	1.29688e-08
3	Cardiomyocyte2	UQCR10	6.53172e-13	-0.326598	0.274	0.18	1.33737e-08
3	Cardiomyocyte2	RNASE1	7.89988e-13	-0.756562	0.124	0.169	1.6175e-08
3	Cardiomyocyte2	RPS4X	8.33454e-13	-0.753679	0.213	0.247	1.7065e-08
3	Cardiomyocyte2	RABAC1	1.02355e-12	-0.613731	0.097	0.144	2.09572e-08
3	Cardiomyocyte2	IFI27	1.07403e-12	-0.717718	0.113	0.159	2.19908e-08
3	Cardiomyocyte2	ISCU	1.4137e-12	-0.278819	0.224	0.146	2.89454e-08
3	Cardiomyocyte2	EFEMP1	1.83058e-12	-0.615301	0.065	0.109	3.74812e-08
3	Cardiomyocyte2	LAPTM4A	2.42285e-12	-0.750268	0.288	0.301	4.96078e-08
3	Cardiomyocyte2	ID1	2.9391e-12	-0.887607	0.105	0.15	6.0178e-08
3	Cardiomyocyte2	EMP1	4.34924e-12	-0.547695	0.063	0.105	8.90506e-08
3	Cardiomyocyte2	NFIB	5.29594e-12	-0.300833	0.403	0.268	1.08434e-07
3	Cardiomyocyte2	IGFBP3	6.37519e-12	-0.755278	0.06	0.101	1.30532e-07
3	Cardiomyocyte2	ZFP36	6.90356e-12	-0.669804	0.074	0.118	1.4135e-07
3	Cardiomyocyte2	RPL18A	7.548e-12	-0.720091	0.224	0.254	1.54545e-07
3	Cardiomyocyte2	MINOS1	7.62832e-12	-0.280875	0.221	0.145	1.5619e-07
3	Cardiomyocyte2	FCGRT	1.27933e-11	-0.627594	0.085	0.128	2.61943e-07
3	Cardiomyocyte2	HSP90B1	1.55643e-11	-0.684924	0.156	0.195	3.1868e-07
3	Cardiomyocyte2	HLA-DRB1	1.69341e-11	-0.703917	0.073	0.115	3.46727e-07
3	Cardiomyocyte2	IFITM2	1.74146e-11	-0.649314	0.103	0.146	3.56564e-07
3	Cardiomyocyte2	ABI2	1.94935e-11	-0.259673	0.204	0.134	3.99128e-07
3	Cardiomyocyte2	CYBA	1.95788e-11	-0.654492	0.108	0.15	4.00876e-07
3	Cardiomyocyte2	TM4SF1	2.38176e-11	-0.671312	0.078	0.119	4.87666e-07
3	Cardiomyocyte2	CILP	2.43327e-11	-0.711823	0.075	0.117	4.98212e-07
3	Cardiomyocyte2	RASSF4	2.43581e-11	-0.279859	0.146	0.092	4.98732e-07
3	Cardiomyocyte2	FAM133B	3.4649e-11	-0.302107	0.213	0.14	7.09438e-07
3	Cardiomyocyte2	CD9	4.64445e-11	-0.634709	0.084	0.125	9.5095e-07
3	Cardiomyocyte2	SERF2	4.79092e-11	-0.634905	0.496	0.433	9.80941e-07
3	Cardiomyocyte2	CD14	4.9758e-11	-0.680739	0.065	0.105	1.0188e-06
3	Cardiomyocyte2	RPS23	6.6762e-11	-0.709454	0.261	0.28	1.36695e-06
3	Cardiomyocyte2	TIMP2	8.45715e-11	-0.583831	0.089	0.13	1.7316e-06
3	Cardiomyocyte2	THUMPD3-AS1	1.11658e-10	-0.290059	0.445	0.298	2.2862e-06
3	Cardiomyocyte2	SEPP1	1.88615e-10	-0.766554	0.183	0.213	3.86189e-06
3	Cardiomyocyte2	CD74	2.82491e-10	-0.858978	0.153	0.188	5.78401e-06
3	Cardiomyocyte2	NDUFB4	2.93401e-10	-0.337927	0.224	0.15	6.00738e-06
3	Cardiomyocyte2	ATP6AP2	3.12301e-10	-0.548152	0.069	0.107	6.39436e-06
3	Cardiomyocyte2	IGFBP5	3.97006e-10	-0.834975	0.122	0.16	8.12869e-06
3	Cardiomyocyte2	RPS9	4.40288e-10	-0.730365	0.263	0.276	9.01489e-06
3	Cardiomyocyte2	CIRBP	4.5584e-10	-0.267694	0.33	0.226	9.33332e-06
3	Cardiomyocyte2	RPL37A	5.98176e-10	-0.729355	0.31	0.311	1.22476e-05
3	Cardiomyocyte2	CXCL12	6.07188e-10	-0.554638	0.079	0.117	1.24322e-05
3	Cardiomyocyte2	HNRNPA3	7.67907e-10	-0.286648	0.241	0.164	1.57229e-05
3	Cardiomyocyte2	CELF2	8.51707e-10	-0.272824	0.166	0.11	1.74387e-05
3	Cardiomyocyte2	PTPRS	1.02085e-09	-0.690559	0.092	0.129	2.09019e-05
3	Cardiomyocyte2	CTSZ	1.02429e-09	-0.512346	0.065	0.102	2.09724e-05
3	Cardiomyocyte2	RPS6	1.09658e-09	-0.717016	0.289	0.297	2.24524e-05
3	Cardiomyocyte2	PTRF	1.31775e-09	-0.538129	0.069	0.106	2.69809e-05
3	Cardiomyocyte2	RPL39	1.62106e-09	-0.720545	0.266	0.278	3.31912e-05
3	Cardiomyocyte2	P4HB	1.7717e-09	-0.596808	0.113	0.15	3.62756e-05
3	Cardiomyocyte2	GRN	2.14145e-09	-0.571278	0.088	0.125	4.38462e-05
3	Cardiomyocyte2	PRDX2	3.49365e-09	-0.251225	0.154	0.102	7.15324e-05
3	Cardiomyocyte2	POSTN	3.75242e-09	-1.10265	0.189	0.219	7.68309e-05
3	Cardiomyocyte2	RBM39	3.81557e-09	-0.295235	0.39	0.267	7.81238e-05
3	Cardiomyocyte2	LDHB	4.03536e-09	-0.408304	0.318	0.217	8.26239e-05
3	Cardiomyocyte2	SNHG25	4.30539e-09	-0.278584	0.241	0.166	8.81529e-05
3	Cardiomyocyte2	IAH1	4.43717e-09	-0.283802	0.195	0.132	9.0851e-05
3	Cardiomyocyte2	EMP3	4.78948e-09	-0.606287	0.107	0.142	9.80646e-05
3	Cardiomyocyte2	IGFBP6	5.24817e-09	-0.812043	0.175	0.203	0.000107456
3	Cardiomyocyte2	RPS27A	5.91289e-09	-0.735222	0.315	0.31	0.000121066
3	Cardiomyocyte2	RBPJ	5.91801e-09	-0.716578	0.12	0.154	0.000121171
3	Cardiomyocyte2	SELK	7.14416e-09	-0.370069	0.184	0.124	0.000146277
3	Cardiomyocyte2	DBI	9.52506e-09	-0.300809	0.186	0.127	0.000195026
3	Cardiomyocyte2	RPLP0	1.0664e-08	-0.703368	0.222	0.241	0.000218345
[truncated: 8,254 more rows]
